# Supplementary material for: Quantitative Proteomics Reveals Antibiotics Resistance Function of Outer Membrane Proteins in Aeromonas hydrophila
Source: Front Cell Infect Microbiol. 2018 Nov 6;8:390. doi: 10.3389/fcimb.2018.00390 (PMC6232253; doi:10.3389/fcimb.2018.00390)
Supplement: Supplementary Table S1 — Identification and quantitative outer membrane proteomics results of A.h-OXY-O and A.h-OXY-R strains using TMT labeling proteomics analysis (XLS). [file Table_1.XLS]

## Sheet: repeat 1
Experiment name	Biological sample category	Biological sample name	MS/MS sample name	Cluster	Protein name	Protein accession numbers	Protein molecular weight (Da)	Protein identification probability	Exclusive unique peptide count	Percentage sequence coverage	Quant 1	Quant 4
L13	Isobaric Tag Samples	L131	mascot_daemon_merge (F002726)	Cluster of Vitamin B12 transporter BtuB OS=Aeromonas hydrophila subsp. hydrophila (strain ATCC 7966 / NCIB 9240) GN=btuB PE=3 SV=1 (A0KEE6_AERHH)	Vitamin B12 transporter BtuB OS=Aeromonas hydrophila subsp. hydrophila (strain ATCC 7966 / NCIB 9240) GN=btuB PE=3 SV=1	A0KEE6_AERHH	66.9593	1	1	0.542	1.0618	1.3452
L13	Isobaric Tag Samples	L131	mascot_daemon_merge (F002726)	Cluster of DNA gyrase subunit B OS=Aeromonas hydrophila subsp. hydrophila (strain ATCC 7966 / NCIB 9240) GN=gyrB PE=3 SV=1 (A0KEE9_AERHH)	DNA gyrase subunit B OS=Aeromonas hydrophila subsp. hydrophila (strain ATCC 7966 / NCIB 9240) GN=gyrB PE=3 SV=1	A0KEE9_AERHH	89.4941	1	1	0.0747	1	1.0072
L13	Isobaric Tag Samples	L131	mascot_daemon_merge (F002726)	Cluster of Sec-independent protein translocase protein TatA OS=Aeromonas hydrophila subsp. hydrophila (strain ATCC 7966 / NCIB 9240) GN=tatA PE=3 SV=1 (A0KEF9_AERHH)	Sec-independent protein translocase protein TatA OS=Aeromonas hydrophila subsp. hydrophila (strain ATCC 7966 / NCIB 9240) GN=tatA PE=3 SV=1	A0KEF9_AERHH	8.7065	1	1	0.28	1	1.2474
L13	Isobaric Tag Samples	L131	mascot_daemon_merge (F002726)	Cluster of Thioredoxin OS=Aeromonas hydrophila subsp. hydrophila (strain ATCC 7966 / NCIB 9240) GN=trx PE=3 SV=1 (A0KEH0_AERHH)	Thioredoxin OS=Aeromonas hydrophila subsp. hydrophila (strain ATCC 7966 / NCIB 9240) GN=trx PE=3 SV=1	A0KEH0_AERHH	11.6768	1	2	0.157	1	0.8059
L13	Isobaric Tag Samples	L131	mascot_daemon_merge (F002726)	Cluster of Extracellular lipase OS=Aeromonas hydrophila subsp. hydrophila (strain ATCC 7966 / NCIB 9240) GN=AHA_0104 PE=4 SV=1 (A0KEH6_AERHH)	Extracellular lipase OS=Aeromonas hydrophila subsp. hydrophila (strain ATCC 7966 / NCIB 9240) GN=AHA_0104 PE=4 SV=1	A0KEH6_AERHH	82.7203	1	2	0.511	0.954	1.082
L13	Isobaric Tag Samples	L131	mascot_daemon_merge (F002726)	Cluster of Inner membrane lipoprotein YiaD OS=Aeromonas hydrophila subsp. hydrophila (strain ATCC 7966 / NCIB 9240) GN=AHA_0131 PE=3 SV=1 (A0KEK3_AERHH)	Inner membrane lipoprotein YiaD OS=Aeromonas hydrophila subsp. hydrophila (strain ATCC 7966 / NCIB 9240) GN=AHA_0131 PE=3 SV=1	A0KEK3_AERHH	21.9897	1	2	0.578	0.9441	1.0307
L13	Isobaric Tag Samples	L131	mascot_daemon_merge (F002726)	Cluster of LysM domain protein OS=Aeromonas hydrophila subsp. hydrophila (strain ATCC 7966 / NCIB 9240) GN=AHA_0259 PE=4 SV=1 (A0KEX1_AERHH)	LysM domain protein OS=Aeromonas hydrophila subsp. hydrophila (strain ATCC 7966 / NCIB 9240) GN=AHA_0259 PE=4 SV=1	A0KEX1_AERHH	40.014	1	2	0.0691	1	1.657
L13	Isobaric Tag Samples	L131	mascot_daemon_merge (F002726)	Cluster of GTP-binding protein TypA OS=Aeromonas hydrophila subsp. hydrophila (strain ATCC 7966 / NCIB 9240) GN=typA PE=4 SV=1 (A0KEZ0_AERHH)	GTP-binding protein TypA OS=Aeromonas hydrophila subsp. hydrophila (strain ATCC 7966 / NCIB 9240) GN=typA PE=4 SV=1	A0KEZ0_AERHH	66.4612	1	2	0.143	1	0.5648
L13	Isobaric Tag Samples	L131	mascot_daemon_merge (F002726)	Cluster of CDP-diacylglycerol--serine O-phosphatidyltransferase OS=Aeromonas hydrophila subsp. hydrophila (strain ATCC 7966 / NCIB 9240) GN=pssA PE=4 SV=1 (A0KEZ7_AERHH)	CDP-diacylglycerol--serine O-phosphatidyltransferase OS=Aeromonas hydrophila subsp. hydrophila (strain ATCC 7966 / NCIB 9240) GN=pssA PE=4 SV=1	A0KEZ7_AERHH	52.6602	1	2	0.0549	1	1.8544
L13	Isobaric Tag Samples	L131	mascot_daemon_merge (F002726)	Cluster of Rhodanese domain protein OS=Aeromonas hydrophila subsp. hydrophila (strain ATCC 7966 / NCIB 9240) GN=AHA_0294 PE=4 SV=1 (A0KF06_AERHH)	Rhodanese domain protein OS=Aeromonas hydrophila subsp. hydrophila (strain ATCC 7966 / NCIB 9240) GN=AHA_0294 PE=4 SV=1	A0KF06_AERHH	15.5448	1	2	0.168	1	1.2958
L13	Isobaric Tag Samples	L131	mascot_daemon_merge (F002726)	Cluster of 30S ribosomal protein S10 OS=Aeromonas hydrophila subsp. hydrophila (strain ATCC 7966 / NCIB 9240) GN=rpsJ PE=3 SV=1 (A0KF20_AERHH)	30S ribosomal protein S10 OS=Aeromonas hydrophila subsp. hydrophila (strain ATCC 7966 / NCIB 9240) GN=rpsJ PE=3 SV=1	A0KF20_AERHH	14.8345	1	2	0.388	1	0.9973
L13	Isobaric Tag Samples	L131	mascot_daemon_merge (F002726)	Cluster of Msha biogenesis protein mshl OS=Aeromonas hydrophila subsp. hydrophila (strain ATCC 7966 / NCIB 9240) GN=AHA_0389 PE=4 SV=1 (A0KF96_AERHH)	Msha biogenesis protein mshl OS=Aeromonas hydrophila subsp. hydrophila (strain ATCC 7966 / NCIB 9240) GN=AHA_0389 PE=4 SV=1	A0KF96_AERHH	59.9854	1	2	0.592	1	1.495
L13	Isobaric Tag Samples	L131	mascot_daemon_merge (F002726)	Cluster of Rod shape-determining protein MreB OS=Aeromonas hydrophila subsp. hydrophila (strain ATCC 7966 / NCIB 9240) GN=mreB PE=4 SV=1 (A0KFA7_AERHH)	Rod shape-determining protein MreB OS=Aeromonas hydrophila subsp. hydrophila (strain ATCC 7966 / NCIB 9240) GN=mreB PE=4 SV=1	A0KFA7_AERHH	37.0296	1	2	0.202	1	1.0169
L13	Isobaric Tag Samples	L131	mascot_daemon_merge (F002726)	Cluster of TonB-dependent siderophore receptor OS=Aeromonas hydrophila subsp. hydrophila (strain ATCC 7966 / NCIB 9240) GN=AHA_0461 PE=3 SV=1 (A0KFG8_AERHH)	TonB-dependent siderophore receptor OS=Aeromonas hydrophila subsp. hydrophila (strain ATCC 7966 / NCIB 9240) GN=AHA_0461 PE=3 SV=1	A0KFG8_AERHH	75.4606	1	2	0.313	1	1.0801
L13	Isobaric Tag Samples	L131	mascot_daemon_merge (F002726)	Cluster of TonB-dependent copper receptor OS=Aeromonas hydrophila subsp. hydrophila (strain ATCC 7966 / NCIB 9240) GN=AHA_0494 PE=3 SV=1 (A0KFK1_AERHH)	TonB-dependent copper receptor OS=Aeromonas hydrophila subsp. hydrophila (strain ATCC 7966 / NCIB 9240) GN=AHA_0494 PE=3 SV=1	A0KFK1_AERHH	72.606	1	2	0.412	1	0.9832
L13	Isobaric Tag Samples	L131	mascot_daemon_merge (F002726)	Cluster of Fimbrial protein OS=Aeromonas hydrophila subsp. hydrophila (strain ATCC 7966 / NCIB 9240) GN=AHA_0519 PE=4 SV=1 (A0KFM6_AERHH)	Fimbrial protein OS=Aeromonas hydrophila subsp. hydrophila (strain ATCC 7966 / NCIB 9240) GN=AHA_0519 PE=4 SV=1	A0KFM6_AERHH	17.9146	1	2	0.472	1.0502	1.8545
L13	Isobaric Tag Samples	L131	mascot_daemon_merge (F002726)	Cluster of Outer membrane usher protein OS=Aeromonas hydrophila subsp. hydrophila (strain ATCC 7966 / NCIB 9240) GN=AHA_0521 PE=4 SV=1 (A0KFM8_AERHH)	Outer membrane usher protein OS=Aeromonas hydrophila subsp. hydrophila (strain ATCC 7966 / NCIB 9240) GN=AHA_0521 PE=4 SV=1	A0KFM8_AERHH	92.7478	1	2	0.155	1	0.6133
L13	Isobaric Tag Samples	L131	mascot_daemon_merge (F002726)	Cluster of 2',3'-cyclic-nucleotide 2'-phosphodiesterase OS=Aeromonas hydrophila subsp. hydrophila (strain ATCC 7966 / NCIB 9240) GN=AHA_0559 PE=3 SV=1 (A0KFR6_AERHH)	2',3'-cyclic-nucleotide 2'-phosphodiesterase OS=Aeromonas hydrophila subsp. hydrophila (strain ATCC 7966 / NCIB 9240) GN=AHA_0559 PE=3 SV=1	A0KFR6_AERHH	73.2274	1	2	0.37	1	1.5545
L13	Isobaric Tag Samples	L131	mascot_daemon_merge (F002726)	Cluster of Surface antigen family protein OS=Aeromonas hydrophila subsp. hydrophila (strain ATCC 7966 / NCIB 9240) GN=AHA_0560 PE=4 SV=1 (A0KFR7_AERHH)	Surface antigen family protein OS=Aeromonas hydrophila subsp. hydrophila (strain ATCC 7966 / NCIB 9240) GN=AHA_0560 PE=4 SV=1	A0KFR7_AERHH	15.83	1	2	0.741	1	1.3006
L13	Isobaric Tag Samples	L131	mascot_daemon_merge (F002726)	Cluster of General secretion pathway protein D OS=Aeromonas hydrophila subsp. hydrophila (strain ATCC 7966 / NCIB 9240) GN=gspD PE=3 SV=1 (A0KFS6_AERHH)	General secretion pathway protein D OS=Aeromonas hydrophila subsp. hydrophila (strain ATCC 7966 / NCIB 9240) GN=gspD PE=3 SV=1	A0KFS6_AERHH	72.3082	1	2	0.479	1	1.2444
L13	Isobaric Tag Samples	L131	mascot_daemon_merge (F002726)	Cluster of General secretion pathway protein G OS=Aeromonas hydrophila subsp. hydrophila (strain ATCC 7966 / NCIB 9240) GN=gspG PE=4 SV=1 (A0KFS9_AERHH)	General secretion pathway protein G OS=Aeromonas hydrophila subsp. hydrophila (strain ATCC 7966 / NCIB 9240) GN=gspG PE=4 SV=1	A0KFS9_AERHH	15.9168	1	2	0.252	1	0.9774
L13	Isobaric Tag Samples	L131	mascot_daemon_merge (F002726)	Cluster of Ribonuclease R OS=Aeromonas hydrophila subsp. hydrophila (strain ATCC 7966 / NCIB 9240) GN=rnr PE=3 SV=1 (A0KG59_AERHH)	Ribonuclease R OS=Aeromonas hydrophila subsp. hydrophila (strain ATCC 7966 / NCIB 9240) GN=rnr PE=3 SV=1	A0KG59_AERHH	90.7616	1	2	0.0513	1	1.3061
L13	Isobaric Tag Samples	L131	mascot_daemon_merge (F002726)	Cluster of Peptidase, M16B family OS=Aeromonas hydrophila subsp. hydrophila (strain ATCC 7966 / NCIB 9240) GN=AHA_0719 PE=3 SV=1 (A0KG76_AERHH)	Peptidase, M16B family OS=Aeromonas hydrophila subsp. hydrophila (strain ATCC 7966 / NCIB 9240) GN=AHA_0719 PE=3 SV=1	A0KG76_AERHH	103.099	1	2	0.0277	1	2.9326
L13	Isobaric Tag Samples	L131	mascot_daemon_merge (F002726)	Cluster of Outer membrane porin protein OS=Aeromonas hydrophila subsp. hydrophila (strain ATCC 7966 / NCIB 9240) GN=AHA_0854 PE=4 SV=1 (A0KGK5_AERHH)	Outer membrane porin protein OS=Aeromonas hydrophila subsp. hydrophila (strain ATCC 7966 / NCIB 9240) GN=AHA_0854 PE=4 SV=1	A0KGK5_AERHH	38.7053	1	2	0.482	1	1.3152
L13	Isobaric Tag Samples	L131	mascot_daemon_merge (F002726)	Cluster of Putative pullulanase OS=Aeromonas hydrophila subsp. hydrophila (strain ATCC 7966 / NCIB 9240) GN=AHA_0869 PE=4 SV=1 (A0KGL6_AERHH)	Putative pullulanase OS=Aeromonas hydrophila subsp. hydrophila (strain ATCC 7966 / NCIB 9240) GN=AHA_0869 PE=4 SV=1	A0KGL6_AERHH	16.1286	1	2	0.26	1	0.8839
L13	Isobaric Tag Samples	L131	mascot_daemon_merge (F002726)	Cluster of Outer membrane protein assembly factor BamC OS=Aeromonas hydrophila subsp. hydrophila (strain ATCC 7966 / NCIB 9240) GN=bamC PE=1 SV=1 (A0KGP4_AERHH)	Outer membrane protein assembly factor BamC OS=Aeromonas hydrophila subsp. hydrophila (strain ATCC 7966 / NCIB 9240) GN=bamC PE=1 SV=1	A0KGP4_AERHH	41.5901	1	2	0.158	1	1.3212
L13	Isobaric Tag Samples	L131	mascot_daemon_merge (F002726)	Cluster of Uncharacterized protein OS=Aeromonas hydrophila subsp. hydrophila (strain ATCC 7966 / NCIB 9240) GN=AHA_0904 PE=1 SV=1 (A0KGQ1_AERHH)	Uncharacterized protein OS=Aeromonas hydrophila subsp. hydrophila (strain ATCC 7966 / NCIB 9240) GN=AHA_0904 PE=1 SV=1	A0KGQ1_AERHH	37.0395	1	2	0.422	1	1.0683
L13	Isobaric Tag Samples	L131	mascot_daemon_merge (F002726)	Cluster of Lipoprotein OS=Aeromonas hydrophila subsp. hydrophila (strain ATCC 7966 / NCIB 9240) GN=metQ PE=3 SV=1 (A0KGR0_AERHH)	Lipoprotein OS=Aeromonas hydrophila subsp. hydrophila (strain ATCC 7966 / NCIB 9240) GN=metQ PE=3 SV=1	A0KGR0_AERHH	28.8469	1	2	0.35	1	1.1435
L13	Isobaric Tag Samples	L131	mascot_daemon_merge (F002726)	Cluster of HflK protein OS=Aeromonas hydrophila subsp. hydrophila (strain ATCC 7966 / NCIB 9240) GN=hflK PE=4 SV=1 (A0KGS3_AERHH)	HflK protein OS=Aeromonas hydrophila subsp. hydrophila (strain ATCC 7966 / NCIB 9240) GN=hflK PE=4 SV=1	A0KGS3_AERHH	42.6254	1	2	0.319	1.0043	0.677
L13	Isobaric Tag Samples	L131	mascot_daemon_merge (F002726)	Cluster of Protein HflC OS=Aeromonas hydrophila subsp. hydrophila (strain ATCC 7966 / NCIB 9240) GN=hflC PE=3 SV=1 (A0KGS4_AERHH)	Protein HflC OS=Aeromonas hydrophila subsp. hydrophila (strain ATCC 7966 / NCIB 9240) GN=hflC PE=3 SV=1	A0KGS4_AERHH	33.1961	1	2	0.548	1	0.5982
L13	Isobaric Tag Samples	L131	mascot_daemon_merge (F002726)	Cluster of Chaperone SurA OS=Aeromonas hydrophila subsp. hydrophila (strain ATCC 7966 / NCIB 9240) GN=surA PE=3 SV=1 (A0KGU0_AERHH)	Chaperone SurA OS=Aeromonas hydrophila subsp. hydrophila (strain ATCC 7966 / NCIB 9240) GN=surA PE=3 SV=1	A0KGU0_AERHH	48.0802	1	2	0.134	1	1.4481
L13	Isobaric Tag Samples	L131	mascot_daemon_merge (F002726)	Cluster of ABC transporter, ATP-binding protein OS=Aeromonas hydrophila subsp. hydrophila (strain ATCC 7966 / NCIB 9240) GN=AHA_0950 PE=3 SV=1 (A0KGU6_AERHH)	ABC transporter, ATP-binding protein OS=Aeromonas hydrophila subsp. hydrophila (strain ATCC 7966 / NCIB 9240) GN=AHA_0950 PE=3 SV=1	A0KGU6_AERHH	62.4261	1	2	0.128	1	0.7282
L13	Isobaric Tag Samples	L131	mascot_daemon_merge (F002726)	Cluster of Putative outer-membrane heme receptor OS=Aeromonas hydrophila subsp. hydrophila (strain ATCC 7966 / NCIB 9240) GN=hgpB PE=3 SV=1 (A0KGW8_AERHH)	Putative outer-membrane heme receptor OS=Aeromonas hydrophila subsp. hydrophila (strain ATCC 7966 / NCIB 9240) GN=hgpB PE=3 SV=1	A0KGW8_AERHH	76.7217	1	2	0.109	1	1.264
L13	Isobaric Tag Samples	L131	mascot_daemon_merge (F002726)	Cluster of Uncharacterized protein OS=Aeromonas hydrophila subsp. hydrophila (strain ATCC 7966 / NCIB 9240) GN=AHA_0983 PE=4 SV=1 (A0KGX9_AERHH)	Uncharacterized protein OS=Aeromonas hydrophila subsp. hydrophila (strain ATCC 7966 / NCIB 9240) GN=AHA_0983 PE=4 SV=1	A0KGX9_AERHH	10.9427	1	2	0.214	1	0.4813
L13	Isobaric Tag Samples	L131	mascot_daemon_merge (F002726)	Cluster of Peptidyl-prolyl cis-trans isomerase OS=Aeromonas hydrophila subsp. hydrophila (strain ATCC 7966 / NCIB 9240) GN=fkpA PE=4 SV=1 (A0KGZ9_AERHH)	Peptidyl-prolyl cis-trans isomerase OS=Aeromonas hydrophila subsp. hydrophila (strain ATCC 7966 / NCIB 9240) GN=fkpA PE=4 SV=1	A0KGZ9_AERHH	28.6861	1	2	0.291	1	1.8798
L13	Isobaric Tag Samples	L131	mascot_daemon_merge (F002726)	Cluster of 5'-nucleotidase/2',3'-cyclic phosphodiesterase OS=Aeromonas hydrophila subsp. hydrophila (strain ATCC 7966 / NCIB 9240) GN=AHA_1008 PE=3 SV=1 (A0KH04_AERHH)	5'-nucleotidase/2',3'-cyclic phosphodiesterase OS=Aeromonas hydrophila subsp. hydrophila (strain ATCC 7966 / NCIB 9240) GN=AHA_1008 PE=3 SV=1	A0KH04_AERHH	66.4718	1	2	0.389	1	1.8768
L13	Isobaric Tag Samples	L131	mascot_daemon_merge (F002726)	Cluster of Import inner membrane translocase, subunit Tim44 OS=Aeromonas hydrophila subsp. hydrophila (strain ATCC 7966 / NCIB 9240) GN=AHA_1010 PE=4 SV=1 (A0KH06_AERHH)	Import inner membrane translocase, subunit Tim44 OS=Aeromonas hydrophila subsp. hydrophila (strain ATCC 7966 / NCIB 9240) GN=AHA_1010 PE=4 SV=1	A0KH06_AERHH	31.0452	1	2	0.088	1	0.463
L13	Isobaric Tag Samples	L131	mascot_daemon_merge (F002726)	Cluster of Putative outermembrane porin OS=Aeromonas hydrophila subsp. hydrophila (strain ATCC 7966 / NCIB 9240) GN=AHA_1053 PE=4 SV=1 (A0KH45_AERHH)	Putative outermembrane porin OS=Aeromonas hydrophila subsp. hydrophila (strain ATCC 7966 / NCIB 9240) GN=AHA_1053 PE=4 SV=1	A0KH45_AERHH	52.9592	1	2	0.175	0.9997	1.0469
L13	Isobaric Tag Samples	L131	mascot_daemon_merge (F002726)	Cluster of Uncharacterized protein OS=Aeromonas hydrophila subsp. hydrophila (strain ATCC 7966 / NCIB 9240) GN=AHA_1089 PE=4 SV=1 (A0KH80_AERHH)	Uncharacterized protein OS=Aeromonas hydrophila subsp. hydrophila (strain ATCC 7966 / NCIB 9240) GN=AHA_1089 PE=4 SV=1	A0KH80_AERHH	43.233	1	2	0.182	1	1.3642
L13	Isobaric Tag Samples	L131	mascot_daemon_merge (F002726)	Cluster of Uncharacterized protein OS=Aeromonas hydrophila subsp. hydrophila (strain ATCC 7966 / NCIB 9240) GN=AHA_1090 PE=4 SV=1 (A0KH81_AERHH)	Uncharacterized protein OS=Aeromonas hydrophila subsp. hydrophila (strain ATCC 7966 / NCIB 9240) GN=AHA_1090 PE=4 SV=1	A0KH81_AERHH	26.9538	1	2	0.201	1	1.4343
L13	Isobaric Tag Samples	L131	mascot_daemon_merge (F002726)	Cluster of Uncharacterized protein OS=Aeromonas hydrophila subsp. hydrophila (strain ATCC 7966 / NCIB 9240) GN=AHA_1091 PE=4 SV=1 (A0KH82_AERHH)	Uncharacterized protein OS=Aeromonas hydrophila subsp. hydrophila (strain ATCC 7966 / NCIB 9240) GN=AHA_1091 PE=4 SV=1	A0KH82_AERHH	15.4839	1	2	0.441	1	1.6642
L13	Isobaric Tag Samples	L131	mascot_daemon_merge (F002726)	Cluster of Uncharacterized protein OS=Aeromonas hydrophila subsp. hydrophila (strain ATCC 7966 / NCIB 9240) GN=AHA_1098 PE=4 SV=1 (A0KH89_AERHH)	Uncharacterized protein OS=Aeromonas hydrophila subsp. hydrophila (strain ATCC 7966 / NCIB 9240) GN=AHA_1098 PE=4 SV=1	A0KH89_AERHH	22.5712	1	2	0.67	1	1.4983
L13	Isobaric Tag Samples	L131	mascot_daemon_merge (F002726)	Cluster of Outer membrane protein OS=Aeromonas hydrophila subsp. hydrophila (strain ATCC 7966 / NCIB 9240) GN=AHA_1114 PE=4 SV=1 (A0KHA5_AERHH)	Outer membrane protein OS=Aeromonas hydrophila subsp. hydrophila (strain ATCC 7966 / NCIB 9240) GN=AHA_1114 PE=4 SV=1	A0KHA5_AERHH	27.3453	1	2	0.141	1	1.2901
L13	Isobaric Tag Samples	L131	mascot_daemon_merge (F002726)	Cluster of Outer membrane protein OS=Aeromonas hydrophila subsp. hydrophila (strain ATCC 7966 / NCIB 9240) GN=AHA_1130 PE=4 SV=1 (A0KHC0_AERHH)	Outer membrane protein OS=Aeromonas hydrophila subsp. hydrophila (strain ATCC 7966 / NCIB 9240) GN=AHA_1130 PE=4 SV=1	A0KHC0_AERHH	32.0628	1	2	0.436	0.9724	0.5723
L13	Isobaric Tag Samples	L131	mascot_daemon_merge (F002726)	Cluster of Uncharacterized protein OS=Aeromonas hydrophila subsp. hydrophila (strain ATCC 7966 / NCIB 9240) GN=AHA_1133 PE=4 SV=1 (A0KHC3_AERHH)	Uncharacterized protein OS=Aeromonas hydrophila subsp. hydrophila (strain ATCC 7966 / NCIB 9240) GN=AHA_1133 PE=4 SV=1	A0KHC3_AERHH	20.5462	1	2	0.142	1	1.8916
L13	Isobaric Tag Samples	L131	mascot_daemon_merge (F002726)	Cluster of Na(+)-translocating NADH-quinone reductase subunit A OS=Aeromonas hydrophila subsp. hydrophila (strain ATCC 7966 / NCIB 9240) GN=nqrA PE=3 SV=1 (A0KHC6_AERHH)	Na(+)-translocating NADH-quinone reductase subunit A OS=Aeromonas hydrophila subsp. hydrophila (strain ATCC 7966 / NCIB 9240) GN=nqrA PE=3 SV=1	A0KHC6_AERHH	48.6056	1	2	0.597	0.9351	1.5528
L13	Isobaric Tag Samples	L131	mascot_daemon_merge (F002726)	Cluster of Na(+)-translocating NADH-quinone reductase subunit C OS=Aeromonas hydrophila subsp. hydrophila (strain ATCC 7966 / NCIB 9240) GN=nqrC PE=1 SV=1 (A0KHC8_AERHH)	Na(+)-translocating NADH-quinone reductase subunit C OS=Aeromonas hydrophila subsp. hydrophila (strain ATCC 7966 / NCIB 9240) GN=nqrC PE=1 SV=1	A0KHC8_AERHH	27.8366	1	2	0.347	1	1.2553
L13	Isobaric Tag Samples	L131	mascot_daemon_merge (F002726)	Cluster of Na(+)-translocating NADH-quinone reductase subunit F OS=Aeromonas hydrophila subsp. hydrophila (strain ATCC 7966 / NCIB 9240) GN=nqrF PE=3 SV=1 (A0KHD1_AERHH)	Na(+)-translocating NADH-quinone reductase subunit F OS=Aeromonas hydrophila subsp. hydrophila (strain ATCC 7966 / NCIB 9240) GN=nqrF PE=3 SV=1	A0KHD1_AERHH	44.9926	1	2	0.189	1	1.8389
L13	Isobaric Tag Samples	L131	mascot_daemon_merge (F002726)	Cluster of Thiamine biosynthesis lipoprotein ApbE OS=Aeromonas hydrophila subsp. hydrophila (strain ATCC 7966 / NCIB 9240) GN=AHA_1142 PE=4 SV=1 (A0KHD2_AERHH)	Thiamine biosynthesis lipoprotein ApbE OS=Aeromonas hydrophila subsp. hydrophila (strain ATCC 7966 / NCIB 9240) GN=AHA_1142 PE=4 SV=1	A0KHD2_AERHH	37.8918	1	2	0.116	1	1.1847
L13	Isobaric Tag Samples	L131	mascot_daemon_merge (F002726)	Cluster of Maltose operon periplasmic protein OS=Aeromonas hydrophila subsp. hydrophila (strain ATCC 7966 / NCIB 9240) GN=AHA_1167 PE=4 SV=1 (A0KHF7_AERHH)	Maltose operon periplasmic protein OS=Aeromonas hydrophila subsp. hydrophila (strain ATCC 7966 / NCIB 9240) GN=AHA_1167 PE=4 SV=1	A0KHF7_AERHH	34.7005	1	2	0.262	1	0.9949
L13	Isobaric Tag Samples	L131	mascot_daemon_merge (F002726)	Cluster of PTS system, glucose-specific IIBC component OS=Aeromonas hydrophila subsp. hydrophila (strain ATCC 7966 / NCIB 9240) GN=ptsG PE=4 SV=1 (A0KHF8_AERHH)	PTS system, glucose-specific IIBC component OS=Aeromonas hydrophila subsp. hydrophila (strain ATCC 7966 / NCIB 9240) GN=ptsG PE=4 SV=1	A0KHF8_AERHH	49.7286	1	2	0.155	1	3.1035
L13	Isobaric Tag Samples	L131	mascot_daemon_merge (F002726)	Cluster of Outer membrane protein assembly factor BamA OS=Aeromonas hydrophila subsp. hydrophila (strain ATCC 7966 / NCIB 9240) GN=bamA PE=3 SV=1 (A0KHH1_AERHH)	Outer membrane protein assembly factor BamA OS=Aeromonas hydrophila subsp. hydrophila (strain ATCC 7966 / NCIB 9240) GN=bamA PE=3 SV=1	A0KHH1_AERHH	89.7684	1	2	0.486	1.0036	0.5316
L13	Isobaric Tag Samples	L131	mascot_daemon_merge (F002726)	Cluster of Outer membrane protein OS=Aeromonas hydrophila subsp. hydrophila (strain ATCC 7966 / NCIB 9240) GN=AHA_1182 PE=3 SV=1 (A0KHH2_AERHH)	Outer membrane protein OS=Aeromonas hydrophila subsp. hydrophila (strain ATCC 7966 / NCIB 9240) GN=AHA_1182 PE=3 SV=1	A0KHH2_AERHH	19.0114	1	2	0.188	1	1.2514
L13	Isobaric Tag Samples	L131	mascot_daemon_merge (F002726)	Cluster of Peptidase, M13 family OS=Aeromonas hydrophila subsp. hydrophila (strain ATCC 7966 / NCIB 9240) GN=AHA_1206 PE=4 SV=1 (A0KHJ6_AERHH)	Peptidase, M13 family OS=Aeromonas hydrophila subsp. hydrophila (strain ATCC 7966 / NCIB 9240) GN=AHA_1206 PE=4 SV=1	A0KHJ6_AERHH	75.7487	1	2	0.0602	1	1.4881
L13	Isobaric Tag Samples	L131	mascot_daemon_merge (F002726)	Cluster of Uncharacterized protein OS=Aeromonas hydrophila subsp. hydrophila (strain ATCC 7966 / NCIB 9240) GN=AHA_1235 PE=4 SV=1 (A0KHM5_AERHH)	Uncharacterized protein OS=Aeromonas hydrophila subsp. hydrophila (strain ATCC 7966 / NCIB 9240) GN=AHA_1235 PE=4 SV=1	A0KHM5_AERHH	13.2057	1	2	0.479	1	0.7367
L13	Isobaric Tag Samples	L131	mascot_daemon_merge (F002726)	Cluster of Peptidyl-prolyl cis-trans isomerase OS=Aeromonas hydrophila subsp. hydrophila (strain ATCC 7966 / NCIB 9240) GN=fklB PE=4 SV=1 (A0KHQ1_AERHH)	Peptidyl-prolyl cis-trans isomerase OS=Aeromonas hydrophila subsp. hydrophila (strain ATCC 7966 / NCIB 9240) GN=fklB PE=4 SV=1	A0KHQ1_AERHH	21.602	1	2	0.212	1	0.664
L13	Isobaric Tag Samples	L131	mascot_daemon_merge (F002726)	Cluster of Major outer membrane protein OmpAII OS=Aeromonas hydrophila subsp. hydrophila (strain ATCC 7966 / NCIB 9240) GN=AHA_1279 PE=3 SV=1 (A0KHR9_AERHH)	Major outer membrane protein OmpAII OS=Aeromonas hydrophila subsp. hydrophila (strain ATCC 7966 / NCIB 9240) GN=AHA_1279 PE=3 SV=1	A0KHR9_AERHH	36.8305	1	2	0.194	1	1.1897
L13	Isobaric Tag Samples	L131	mascot_daemon_merge (F002726)	Cluster of Major outer membrane protein OmpAII OS=Aeromonas hydrophila subsp. hydrophila (strain ATCC 7966 / NCIB 9240) GN=AHA_1280 PE=3 SV=1 (A0KHS0_AERHH)	Major outer membrane protein OmpAII OS=Aeromonas hydrophila subsp. hydrophila (strain ATCC 7966 / NCIB 9240) GN=AHA_1280 PE=3 SV=1	A0KHS0_AERHH	35.0479	1	2	0.55	1	0.2184
L13	Isobaric Tag Samples	L131	mascot_daemon_merge (F002726)	Cluster of Major outer membrane protein OS=Aeromonas hydrophila subsp. hydrophila (strain ATCC 7966 / NCIB 9240) GN=AHA_1281 PE=3 SV=1 (A0KHS1_AERHH)	Major outer membrane protein OS=Aeromonas hydrophila subsp. hydrophila (strain ATCC 7966 / NCIB 9240) GN=AHA_1281 PE=3 SV=1	A0KHS1_AERHH	36.0673	1	2	0.724	1.0254	0.599
L13	Isobaric Tag Samples	L131	mascot_daemon_merge (F002726)	Cluster of Acyl-coenzyme A dehydrogenase OS=Aeromonas hydrophila subsp. hydrophila (strain ATCC 7966 / NCIB 9240) GN=AHA_1346 PE=4 SV=1 (A0KHY4_AERHH)	Acyl-coenzyme A dehydrogenase OS=Aeromonas hydrophila subsp. hydrophila (strain ATCC 7966 / NCIB 9240) GN=AHA_1346 PE=4 SV=1	A0KHY4_AERHH	84.423	1	2	0.0866	1	4.8508
L13	Isobaric Tag Samples	L131	mascot_daemon_merge (F002726)	Cluster of Flagellar M-ring protein OS=Aeromonas hydrophila subsp. hydrophila (strain ATCC 7966 / NCIB 9240) GN=fliF PE=3 SV=1 (A0KI03_AERHH)	Flagellar M-ring protein OS=Aeromonas hydrophila subsp. hydrophila (strain ATCC 7966 / NCIB 9240) GN=fliF PE=3 SV=1	A0KI03_AERHH	61.1419	1	2	0.0429	1	3.9861
L13	Isobaric Tag Samples	L131	mascot_daemon_merge (F002726)	Cluster of Cytochrome c biogenesis ATP-binding export protein CcmA OS=Aeromonas hydrophila subsp. hydrophila (strain ATCC 7966 / NCIB 9240) GN=ccmA PE=3 SV=1 (A0KI31_AERHH)	Cytochrome c biogenesis ATP-binding export protein CcmA OS=Aeromonas hydrophila subsp. hydrophila (strain ATCC 7966 / NCIB 9240) GN=ccmA PE=3 SV=1	A0KI31_AERHH	23.4555	1	2	0.114	1	0.5043
L13	Isobaric Tag Samples	L131	mascot_daemon_merge (F002726)	Cluster of Cytochrome c-type biogenesis protein CcmH OS=Aeromonas hydrophila subsp. hydrophila (strain ATCC 7966 / NCIB 9240) GN=AHA_1401 PE=4 SV=1 (A0KI39_AERHH)	Cytochrome c-type biogenesis protein CcmH OS=Aeromonas hydrophila subsp. hydrophila (strain ATCC 7966 / NCIB 9240) GN=AHA_1401 PE=4 SV=1	A0KI39_AERHH	46.7334	1	2	0.0613	1	1.5387
L13	Isobaric Tag Samples	L131	mascot_daemon_merge (F002726)	Cluster of Lipoprotein VacJ OS=Aeromonas hydrophila subsp. hydrophila (strain ATCC 7966 / NCIB 9240) GN=vacJ PE=4 SV=1 (A0KI40_AERHH)	Lipoprotein VacJ OS=Aeromonas hydrophila subsp. hydrophila (strain ATCC 7966 / NCIB 9240) GN=vacJ PE=4 SV=1	A0KI40_AERHH	28.7763	1	2	0.443	1.0613	1.4494
L13	Isobaric Tag Samples	L131	mascot_daemon_merge (F002726)	Cluster of Pts system, fructose-specific iiabc component OS=Aeromonas hydrophila subsp. hydrophila (strain ATCC 7966 / NCIB 9240) GN=AHA_1421 PE=4 SV=1 (A0KI59_AERHH)	Pts system, fructose-specific iiabc component OS=Aeromonas hydrophila subsp. hydrophila (strain ATCC 7966 / NCIB 9240) GN=AHA_1421 PE=4 SV=1	A0KI59_AERHH	65.4958	1	2	0.063	1	1.8811
L13	Isobaric Tag Samples	L131	mascot_daemon_merge (F002726)	Cluster of Outer membrane protein assembly factor BamE OS=Aeromonas hydrophila subsp. hydrophila (strain ATCC 7966 / NCIB 9240) GN=bamE PE=1 SV=1 (A0KI84_AERHH)	Outer membrane protein assembly factor BamE OS=Aeromonas hydrophila subsp. hydrophila (strain ATCC 7966 / NCIB 9240) GN=bamE PE=1 SV=1	A0KI84_AERHH	12.7701	1	3	0.277	1	0.8122
L13	Isobaric Tag Samples	L131	mascot_daemon_merge (F002726)	Cluster of Sulfate permease family protein OS=Aeromonas hydrophila subsp. hydrophila (strain ATCC 7966 / NCIB 9240) GN=AHA_1501 PE=4 SV=1 (A0KID8_AERHH)	Sulfate permease family protein OS=Aeromonas hydrophila subsp. hydrophila (strain ATCC 7966 / NCIB 9240) GN=AHA_1501 PE=4 SV=1	A0KID8_AERHH	65.6108	1	3	0.0428	1	0.7663
L13	Isobaric Tag Samples	L131	mascot_daemon_merge (F002726)	Cluster of ATP-dependent Zn proteases OS=Aeromonas hydrophila subsp. hydrophila (strain ATCC 7966 / NCIB 9240) GN=AHA_1517 PE=4 SV=1 (A0KIF4_AERHH)	ATP-dependent Zn proteases OS=Aeromonas hydrophila subsp. hydrophila (strain ATCC 7966 / NCIB 9240) GN=AHA_1517 PE=4 SV=1	A0KIF4_AERHH	26.9627	1	3	0.408	1	1.8779
L13	Isobaric Tag Samples	L131	mascot_daemon_merge (F002726)	Cluster of Outer membrane protein, OMP85 family OS=Aeromonas hydrophila subsp. hydrophila (strain ATCC 7966 / NCIB 9240) GN=AHA_1553 PE=4 SV=1 (A0KIJ0_AERHH)	Outer membrane protein, OMP85 family OS=Aeromonas hydrophila subsp. hydrophila (strain ATCC 7966 / NCIB 9240) GN=AHA_1553 PE=4 SV=1	A0KIJ0_AERHH	66.2541	1	3	0.242	1	0.9468
L13	Isobaric Tag Samples	L131	mascot_daemon_merge (F002726)	Cluster of Acyl-coenzyme A dehydrogenase OS=Aeromonas hydrophila subsp. hydrophila (strain ATCC 7966 / NCIB 9240) GN=AHA_1573 PE=4 SV=1 (A0KIK8_AERHH)	Acyl-coenzyme A dehydrogenase OS=Aeromonas hydrophila subsp. hydrophila (strain ATCC 7966 / NCIB 9240) GN=AHA_1573 PE=4 SV=1	A0KIK8_AERHH	89.994	0.998	3	0.0342	1	2.4764
L13	Isobaric Tag Samples	L131	mascot_daemon_merge (F002726)	Cluster of Aerobic glycerol-3-phosphate dehydrogenase OS=Aeromonas hydrophila subsp. hydrophila (strain ATCC 7966 / NCIB 9240) GN=AHA_1652 PE=3 SV=1 (A0KIT7_AERHH)	Aerobic glycerol-3-phosphate dehydrogenase OS=Aeromonas hydrophila subsp. hydrophila (strain ATCC 7966 / NCIB 9240) GN=AHA_1652 PE=3 SV=1	A0KIT7_AERHH	55.7425	1	3	0.0667	1	2.0668
L13	Isobaric Tag Samples	L131	mascot_daemon_merge (F002726)	Cluster of Maltose-binding periplasmic protein OS=Aeromonas hydrophila subsp. hydrophila (strain ATCC 7966 / NCIB 9240) GN=AHA_1667 PE=4 SV=1 (A0KIV2_AERHH)	Maltose-binding periplasmic protein OS=Aeromonas hydrophila subsp. hydrophila (strain ATCC 7966 / NCIB 9240) GN=AHA_1667 PE=4 SV=1	A0KIV2_AERHH	42.1994	1	3	0.102	1.0004	1.2214
L13	Isobaric Tag Samples	L131	mascot_daemon_merge (F002726)	Cluster of Flagellin OS=Aeromonas hydrophila subsp. hydrophila (strain ATCC 7966 / NCIB 9240) GN=AHA_1699 PE=4 SV=1 (A0KIY4_AERHH)	Flagellin OS=Aeromonas hydrophila subsp. hydrophila (strain ATCC 7966 / NCIB 9240) GN=AHA_1698 PE=4 SV=1	A0KIY3_AERHH	32.0613	1	3	0.477	1	3.6023
L13	Isobaric Tag Samples	L131	mascot_daemon_merge (F002726)	Cluster of Flagellin OS=Aeromonas hydrophila subsp. hydrophila (strain ATCC 7966 / NCIB 9240) GN=AHA_1699 PE=4 SV=1 (A0KIY4_AERHH)	Flagellin OS=Aeromonas hydrophila subsp. hydrophila (strain ATCC 7966 / NCIB 9240) GN=AHA_1699 PE=4 SV=1	A0KIY4_AERHH	32.0517	1	3	0.678	1.0395	3.2334
L13	Isobaric Tag Samples	L131	mascot_daemon_merge (F002726)	Cluster of Preprotein translocase, YajC subunit OS=Aeromonas hydrophila subsp. hydrophila (strain ATCC 7966 / NCIB 9240) GN=yajC PE=4 SV=1 (A0KJ21_AERHH)	Preprotein translocase, YajC subunit OS=Aeromonas hydrophila subsp. hydrophila (strain ATCC 7966 / NCIB 9240) GN=yajC PE=4 SV=1	A0KJ21_AERHH	11.9125	1	3	0.27	1	0.2545
L13	Isobaric Tag Samples	L131	mascot_daemon_merge (F002726)	Cluster of Protein translocase subunit SecD OS=Aeromonas hydrophila subsp. hydrophila (strain ATCC 7966 / NCIB 9240) GN=secD-1 PE=3 SV=1 (A0KJ22_AERHH)	Protein translocase subunit SecD OS=Aeromonas hydrophila subsp. hydrophila (strain ATCC 7966 / NCIB 9240) GN=secD-1 PE=3 SV=1	A0KJ22_AERHH	67.4743	1	3	0.0729	1	1.0888
L13	Isobaric Tag Samples	L131	mascot_daemon_merge (F002726)	Cluster of Protein-export membrane protein SecF OS=Aeromonas hydrophila subsp. hydrophila (strain ATCC 7966 / NCIB 9240) GN=secF-1 PE=3 SV=1 (A0KJ23_AERHH)	Protein-export membrane protein SecF OS=Aeromonas hydrophila subsp. hydrophila (strain ATCC 7966 / NCIB 9240) GN=secF-1 PE=3 SV=1	A0KJ23_AERHH	34.9045	1	3	0.0698	1	1.3167
L13	Isobaric Tag Samples	L131	mascot_daemon_merge (F002726)	Cluster of Lipoprotein NlpI OS=Aeromonas hydrophila subsp. hydrophila (strain ATCC 7966 / NCIB 9240) GN=AHA_1740 PE=3 SV=1 (A0KJ25_AERHH)	Lipoprotein NlpI OS=Aeromonas hydrophila subsp. hydrophila (strain ATCC 7966 / NCIB 9240) GN=AHA_1740 PE=3 SV=1	A0KJ25_AERHH	34.092	1	3	0.111	1	1.2996
L13	Isobaric Tag Samples	L131	mascot_daemon_merge (F002726)	Cluster of Outer membrane protein assembly factor BamB OS=Aeromonas hydrophila subsp. hydrophila (strain ATCC 7966 / NCIB 9240) GN=bamB PE=3 SV=1 (A0KJ47_AERHH)	Outer membrane protein assembly factor BamB OS=Aeromonas hydrophila subsp. hydrophila (strain ATCC 7966 / NCIB 9240) GN=bamB PE=3 SV=1	A0KJ47_AERHH	41.5231	1	3	0.299	1	1.2011
L13	Isobaric Tag Samples	L131	mascot_daemon_merge (F002726)	Cluster of 30S ribosomal protein S1 OS=Aeromonas hydrophila subsp. hydrophila (strain ATCC 7966 / NCIB 9240) GN=rpsA PE=3 SV=1 (A0KJ93_AERHH)	30S ribosomal protein S1 OS=Aeromonas hydrophila subsp. hydrophila (strain ATCC 7966 / NCIB 9240) GN=rpsA PE=3 SV=1	A0KJ93_AERHH	61.3561	1	3	0.189	1	1.038
L13	Isobaric Tag Samples	L131	mascot_daemon_merge (F002726)	Cluster of Uncharacterized protein OS=Aeromonas hydrophila subsp. hydrophila (strain ATCC 7966 / NCIB 9240) GN=AHA_1832 PE=4 SV=1 (A0KJB5_AERHH)	Uncharacterized protein OS=Aeromonas hydrophila subsp. hydrophila (strain ATCC 7966 / NCIB 9240) GN=AHA_1832 PE=4 SV=1	A0KJB5_AERHH	18.5929	1	3	0.479	0.9401	2.3321
L13	Isobaric Tag Samples	L131	mascot_daemon_merge (F002726)	Cluster of Uncharacterized protein OS=Aeromonas hydrophila subsp. hydrophila (strain ATCC 7966 / NCIB 9240) GN=AHA_1833 PE=4 SV=1 (A0KJB6_AERHH)	Uncharacterized protein OS=Aeromonas hydrophila subsp. hydrophila (strain ATCC 7966 / NCIB 9240) GN=AHA_1833 PE=4 SV=1	A0KJB6_AERHH	55.0746	1	3	0.429	1	2.4192
L13	Isobaric Tag Samples	L131	mascot_daemon_merge (F002726)	Cluster of ClpA/ClpB family protein OS=Aeromonas hydrophila subsp. hydrophila (strain ATCC 7966 / NCIB 9240) GN=AHA_1841 PE=4 SV=1 (A0KJC4_AERHH)	ClpA/ClpB family protein OS=Aeromonas hydrophila subsp. hydrophila (strain ATCC 7966 / NCIB 9240) GN=AHA_1841 PE=4 SV=1	A0KJC4_AERHH	96.7498	1	3	0.0364	1	1.158
L13	Isobaric Tag Samples	L131	mascot_daemon_merge (F002726)	Cluster of Putative surface antigen OS=Aeromonas hydrophila subsp. hydrophila (strain ATCC 7966 / NCIB 9240) GN=AHA_1861 PE=4 SV=1 (A0KJE1_AERHH)	Putative surface antigen OS=Aeromonas hydrophila subsp. hydrophila (strain ATCC 7966 / NCIB 9240) GN=AHA_1861 PE=4 SV=1	A0KJE1_AERHH	16.9119	1	3	0.308	1	0.7831
L13	Isobaric Tag Samples	L131	mascot_daemon_merge (F002726)	Cluster of 3-oxoacyl-[acyl-carrier-protein] synthase I OS=Aeromonas hydrophila subsp. hydrophila (strain ATCC 7966 / NCIB 9240) GN=fabB PE=3 SV=1 (A0KJK0_AERHH)	3-oxoacyl-[acyl-carrier-protein] synthase I OS=Aeromonas hydrophila subsp. hydrophila (strain ATCC 7966 / NCIB 9240) GN=fabB PE=3 SV=1	A0KJK0_AERHH	42.711	1	3	0.124	1	0.6141
L13	Isobaric Tag Samples	L131	mascot_daemon_merge (F002726)	Cluster of Formate acetyltransferase OS=Aeromonas hydrophila subsp. hydrophila (strain ATCC 7966 / NCIB 9240) GN=pflB PE=3 SV=1 (A0KJM1_AERHH)	Formate acetyltransferase OS=Aeromonas hydrophila subsp. hydrophila (strain ATCC 7966 / NCIB 9240) GN=pflB PE=3 SV=1	A0KJM1_AERHH	86.5832	1	3	0.135	1	0.5005
L13	Isobaric Tag Samples	L131	mascot_daemon_merge (F002726)	Cluster of TonB-dependent siderophore receptor OS=Aeromonas hydrophila subsp. hydrophila (strain ATCC 7966 / NCIB 9240) GN=AHA_1969 PE=1 SV=1 (A0KJP9_AERHH)	TonB-dependent siderophore receptor OS=Aeromonas hydrophila subsp. hydrophila (strain ATCC 7966 / NCIB 9240) GN=AHA_1969 PE=1 SV=1	A0KJP9_AERHH	71.6623	1	3	0.402	0.9353	1.3238
L13	Isobaric Tag Samples	L131	mascot_daemon_merge (F002726)	Cluster of Inosine-5'-monophosphate dehydrogenase OS=Aeromonas hydrophila subsp. hydrophila (strain ATCC 7966 / NCIB 9240) GN=guaB PE=3 SV=1 (A0KJR9_AERHH)	Inosine-5'-monophosphate dehydrogenase OS=Aeromonas hydrophila subsp. hydrophila (strain ATCC 7966 / NCIB 9240) GN=guaB PE=3 SV=1	A0KJR9_AERHH	51.5734	1	3	0.402	1	0.6096
L13	Isobaric Tag Samples	L131	mascot_daemon_merge (F002726)	Cluster of Lon protease OS=Aeromonas hydrophila subsp. hydrophila (strain ATCC 7966 / NCIB 9240) GN=lon PE=3 SV=1 (A0KJU3_AERHH)	Lon protease OS=Aeromonas hydrophila subsp. hydrophila (strain ATCC 7966 / NCIB 9240) GN=lon PE=3 SV=1	A0KJU3_AERHH	87.7422	1	3	0.0561	1	1.1733
L13	Isobaric Tag Samples	L131	mascot_daemon_merge (F002726)	Cluster of Peptidylprolyl cis-trans isomerase D OS=Aeromonas hydrophila subsp. hydrophila (strain ATCC 7966 / NCIB 9240) GN=ppiD PE=4 SV=1 (A0KJU5_AERHH)	Peptidylprolyl cis-trans isomerase D OS=Aeromonas hydrophila subsp. hydrophila (strain ATCC 7966 / NCIB 9240) GN=ppiD PE=4 SV=1	A0KJU5_AERHH	69.7348	1	3	0.0865	1	1.4477
L13	Isobaric Tag Samples	L131	mascot_daemon_merge (F002726)	Cluster of Sodium:alanine symporter family protein OS=Aeromonas hydrophila subsp. hydrophila (strain ATCC 7966 / NCIB 9240) GN=AHA_2067 PE=4 SV=1 (A0KJZ6_AERHH)	Sodium:alanine symporter family protein OS=Aeromonas hydrophila subsp. hydrophila (strain ATCC 7966 / NCIB 9240) GN=AHA_2067 PE=4 SV=1	A0KJZ6_AERHH	53.4925	1	3	0.0721	1	0.4361
L13	Isobaric Tag Samples	L131	mascot_daemon_merge (F002726)	Cluster of Membrane protein, GPR1/FUN34/yaaH family OS=Aeromonas hydrophila subsp. hydrophila (strain ATCC 7966 / NCIB 9240) GN=AHA_2070 PE=4 SV=1 (A0KJZ9_AERHH)	Membrane protein, GPR1/FUN34/yaaH family OS=Aeromonas hydrophila subsp. hydrophila (strain ATCC 7966 / NCIB 9240) GN=AHA_2070 PE=4 SV=1	A0KJZ9_AERHH	21.4249	1	3	0.0859	1	0.4067
L13	Isobaric Tag Samples	L131	mascot_daemon_merge (F002726)	Cluster of Long-chain fatty acid transport protein OS=Aeromonas hydrophila subsp. hydrophila (strain ATCC 7966 / NCIB 9240) GN=AHA_2144 PE=4 SV=1 (A0KK67_AERHH)	Long-chain fatty acid transport protein OS=Aeromonas hydrophila subsp. hydrophila (strain ATCC 7966 / NCIB 9240) GN=AHA_2144 PE=4 SV=1	A0KK67_AERHH	45.2751	1	3	0.0813	1	0.5847
L13	Isobaric Tag Samples	L131	mascot_daemon_merge (F002726)	Cluster of Long-chain fatty acid transport protein OS=Aeromonas hydrophila subsp. hydrophila (strain ATCC 7966 / NCIB 9240) GN=AHA_2145 PE=4 SV=1 (A0KK68_AERHH)	Long-chain fatty acid transport protein OS=Aeromonas hydrophila subsp. hydrophila (strain ATCC 7966 / NCIB 9240) GN=AHA_2145 PE=4 SV=1	A0KK68_AERHH	46.9932	1	3	0.479	1	0.7517
L13	Isobaric Tag Samples	L131	mascot_daemon_merge (F002726)	Cluster of 50S ribosomal protein L25 OS=Aeromonas hydrophila subsp. hydrophila (strain ATCC 7966 / NCIB 9240) GN=rplY PE=3 SV=1 (A0KKE2_AERHH)	50S ribosomal protein L25 OS=Aeromonas hydrophila subsp. hydrophila (strain ATCC 7966 / NCIB 9240) GN=rplY PE=3 SV=1	A0KKE2_AERHH	13.862	1	3	0.352	1	1.0861
L13	Isobaric Tag Samples	L131	mascot_daemon_merge (F002726)	Cluster of Methyl-accepting chemotaxis protein OS=Aeromonas hydrophila subsp. hydrophila (strain ATCC 7966 / NCIB 9240) GN=AHA_2229 PE=4 SV=1 (A0KKF2_AERHH)	Methyl-accepting chemotaxis protein OS=Aeromonas hydrophila subsp. hydrophila (strain ATCC 7966 / NCIB 9240) GN=AHA_2229 PE=4 SV=1	A0KKF2_AERHH	51.5215	0.965	3	0.0525	1	1.0453
L13	Isobaric Tag Samples	L131	mascot_daemon_merge (F002726)	Cluster of Low-affinity inorganic phosphate transporter 1 OS=Aeromonas hydrophila subsp. hydrophila (strain ATCC 7966 / NCIB 9240) GN=AHA_2238 PE=4 SV=1 (A0KKG1_AERHH)	Low-affinity inorganic phosphate transporter 1 OS=Aeromonas hydrophila subsp. hydrophila (strain ATCC 7966 / NCIB 9240) GN=AHA_2238 PE=4 SV=1	A0KKG1_AERHH	53.0027	1	3	0.0716	1	1.7216
L13	Isobaric Tag Samples	L131	mascot_daemon_merge (F002726)	Cluster of Ribonuclease E OS=Aeromonas hydrophila subsp. hydrophila (strain ATCC 7966 / NCIB 9240) GN=rne PE=3 SV=1 (A0KKG2_AERHH)	Ribonuclease E OS=Aeromonas hydrophila subsp. hydrophila (strain ATCC 7966 / NCIB 9240) GN=rne PE=3 SV=1	A0KKG2_AERHH	113.638	1	3	0.144	0.9739	0.7941
L13	Isobaric Tag Samples	L131	mascot_daemon_merge (F002726)	Cluster of Paraquat-inducible protein B OS=Aeromonas hydrophila subsp. hydrophila (strain ATCC 7966 / NCIB 9240) GN=AHA_2263 PE=4 SV=1 (A0KKI6_AERHH)	Paraquat-inducible protein B OS=Aeromonas hydrophila subsp. hydrophila (strain ATCC 7966 / NCIB 9240) GN=AHA_2263 PE=4 SV=1	A0KKI6_AERHH	91.2076	1	3	0.0929	0.9996	1.1726
L13	Isobaric Tag Samples	L131	mascot_daemon_merge (F002726)	Cluster of Uncharacterized protein OS=Aeromonas hydrophila subsp. hydrophila (strain ATCC 7966 / NCIB 9240) GN=AHA_2282 PE=4 SV=1 (A0KKK4_AERHH)	Uncharacterized protein OS=Aeromonas hydrophila subsp. hydrophila (strain ATCC 7966 / NCIB 9240) GN=AHA_2282 PE=4 SV=1	A0KKK4_AERHH	58.9365	1	3	0.428	1	0.5387
L13	Isobaric Tag Samples	L131	mascot_daemon_merge (F002726)	Cluster of NAD-glutamate dehydrogenase OS=Aeromonas hydrophila subsp. hydrophila (strain ATCC 7966 / NCIB 9240) GN=AHA_2288 PE=4 SV=1 (A0KKL0_AERHH)	NAD-glutamate dehydrogenase OS=Aeromonas hydrophila subsp. hydrophila (strain ATCC 7966 / NCIB 9240) GN=AHA_2288 PE=4 SV=1	A0KKL0_AERHH	181.38	1	3	0.0552	1	0.7174
L13	Isobaric Tag Samples	L131	mascot_daemon_merge (F002726)	Cluster of C-terminal processing peptidase OS=Aeromonas hydrophila subsp. hydrophila (strain ATCC 7966 / NCIB 9240) GN=prc PE=3 SV=1 (A0KKL3_AERHH)	C-terminal processing peptidase OS=Aeromonas hydrophila subsp. hydrophila (strain ATCC 7966 / NCIB 9240) GN=prc PE=3 SV=1	A0KKL3_AERHH	74.9623	1	3	0.0447	1	2.0346
L13	Isobaric Tag Samples	L131	mascot_daemon_merge (F002726)	Cluster of DNA gyrase subunit A OS=Aeromonas hydrophila subsp. hydrophila (strain ATCC 7966 / NCIB 9240) GN=gyrA PE=3 SV=1 (A0KKQ2_AERHH)	DNA gyrase subunit A OS=Aeromonas hydrophila subsp. hydrophila (strain ATCC 7966 / NCIB 9240) GN=gyrA PE=3 SV=1	A0KKQ2_AERHH	100.487	1	3	0.0273	1	0.6473
L13	Isobaric Tag Samples	L131	mascot_daemon_merge (F002726)	Cluster of Ribonucleoside-diphosphate reductase OS=Aeromonas hydrophila subsp. hydrophila (strain ATCC 7966 / NCIB 9240) GN=nrdA PE=3 SV=1 (A0KKQ5_AERHH)	Ribonucleoside-diphosphate reductase OS=Aeromonas hydrophila subsp. hydrophila (strain ATCC 7966 / NCIB 9240) GN=nrdA PE=3 SV=1	A0KKQ5_AERHH	86.4066	1	3	0.0287	1	0.6389
L13	Isobaric Tag Samples	L131	mascot_daemon_merge (F002726)	Cluster of Chromosome partition protein MukB OS=Aeromonas hydrophila subsp. hydrophila (strain ATCC 7966 / NCIB 9240) GN=AHA_2377 PE=4 SV=1 (A0KKU9_AERHH)	Chromosome partition protein MukB OS=Aeromonas hydrophila subsp. hydrophila (strain ATCC 7966 / NCIB 9240) GN=AHA_2377 PE=4 SV=1	A0KKU9_AERHH	166.301	1	3	0.0312	1	0.7432
L13	Isobaric Tag Samples	L131	mascot_daemon_merge (F002726)	Cluster of Uncharacterized protein OS=Aeromonas hydrophila subsp. hydrophila (strain ATCC 7966 / NCIB 9240) GN=AHA_2419 PE=4 SV=1 (A0KKY3_AERHH)	Uncharacterized protein OS=Aeromonas hydrophila subsp. hydrophila (strain ATCC 7966 / NCIB 9240) GN=AHA_2419 PE=4 SV=1	A0KKY3_AERHH	19.7007	1	3	0.305	0.999	1.203
L13	Isobaric Tag Samples	L131	mascot_daemon_merge (F002726)	Cluster of Anaerobic glycerol-3-phosphate dehydrogenase subunit A OS=Aeromonas hydrophila subsp. hydrophila (strain ATCC 7966 / NCIB 9240) GN=AHA_2460 PE=3 SV=1 (A0KL23_AERHH)	Anaerobic glycerol-3-phosphate dehydrogenase subunit A OS=Aeromonas hydrophila subsp. hydrophila (strain ATCC 7966 / NCIB 9240) GN=AHA_2460 PE=3 SV=1	A0KL23_AERHH	61.382	1	3	0.104	0.9768	4.4934
L13	Isobaric Tag Samples	L131	mascot_daemon_merge (F002726)	Cluster of NADH dehydrogenase OS=Aeromonas hydrophila subsp. hydrophila (strain ATCC 7966 / NCIB 9240) GN=AHA_2584 PE=4 SV=1 (A0KLE3_AERHH)	NADH dehydrogenase OS=Aeromonas hydrophila subsp. hydrophila (strain ATCC 7966 / NCIB 9240) GN=AHA_2584 PE=4 SV=1	A0KLE3_AERHH	47.2148	1	3	0.0698	1	1.3361
L13	Isobaric Tag Samples	L131	mascot_daemon_merge (F002726)	Cluster of Uncharacterized protein OS=Aeromonas hydrophila subsp. hydrophila (strain ATCC 7966 / NCIB 9240) GN=AHA_2596 PE=4 SV=1 (A0KLF5_AERHH)	Uncharacterized protein OS=Aeromonas hydrophila subsp. hydrophila (strain ATCC 7966 / NCIB 9240) GN=AHA_2596 PE=4 SV=1	A0KLF5_AERHH	21.7686	1	3	0.394	1	1.3191
L13	Isobaric Tag Samples	L131	mascot_daemon_merge (F002726)	Cluster of Uncharacterized protein OS=Aeromonas hydrophila subsp. hydrophila (strain ATCC 7966 / NCIB 9240) GN=AHA_2597 PE=4 SV=1 (A0KLF6_AERHH)	Uncharacterized protein OS=Aeromonas hydrophila subsp. hydrophila (strain ATCC 7966 / NCIB 9240) GN=AHA_2597 PE=4 SV=1	A0KLF6_AERHH	14.251	1	3	0.22	1	1.161
L13	Isobaric Tag Samples	L131	mascot_daemon_merge (F002726)	Cluster of TPR domain protein OS=Aeromonas hydrophila subsp. hydrophila (strain ATCC 7966 / NCIB 9240) GN=AHA_2598 PE=4 SV=1 (A0KLF7_AERHH)	TPR domain protein OS=Aeromonas hydrophila subsp. hydrophila (strain ATCC 7966 / NCIB 9240) GN=AHA_2598 PE=4 SV=1	A0KLF7_AERHH	49.6181	1	3	0.196	1	1.3831
L13	Isobaric Tag Samples	L131	mascot_daemon_merge (F002726)	Cluster of Proton/sodium-glutamate symport protein OS=Aeromonas hydrophila subsp. hydrophila (strain ATCC 7966 / NCIB 9240) GN=AHA_2605 PE=4 SV=1 (A0KLG3_AERHH)	Proton/sodium-glutamate symport protein OS=Aeromonas hydrophila subsp. hydrophila (strain ATCC 7966 / NCIB 9240) GN=AHA_2605 PE=4 SV=1	A0KLG3_AERHH	48.719	1	4	0.0416	1	1.1304
L13	Isobaric Tag Samples	L131	mascot_daemon_merge (F002726)	Cluster of Alanine racemase OS=Aeromonas hydrophila subsp. hydrophila (strain ATCC 7966 / NCIB 9240) GN=alr-3 PE=1 SV=1 (A0KLG5_AERHH)	Alanine racemase OS=Aeromonas hydrophila subsp. hydrophila (strain ATCC 7966 / NCIB 9240) GN=alr-3 PE=1 SV=1	A0KLG5_AERHH	44.5767	1	4	0.0784	1	1.2829
L13	Isobaric Tag Samples	L131	mascot_daemon_merge (F002726)	Cluster of Oligopeptide ABC transporter, periplasmic oligopeptide-binding protein OS=Aeromonas hydrophila subsp. hydrophila (strain ATCC 7966 / NCIB 9240) GN=AHA_2613 PE=4 SV=1 (A0KLH1_AERHH)	Oligopeptide ABC transporter, periplasmic oligopeptide-binding protein OS=Aeromonas hydrophila subsp. hydrophila (strain ATCC 7966 / NCIB 9240) GN=AHA_2613 PE=4 SV=1	A0KLH1_AERHH	60.3972	1	4	0.0872	1	2.4856
L13	Isobaric Tag Samples	L131	mascot_daemon_merge (F002726)	Cluster of Aldehyde-alcohol dehydrogenase OS=Aeromonas hydrophila subsp. hydrophila (strain ATCC 7966 / NCIB 9240) GN=AHA_2616 PE=4 SV=1 (A0KLH4_AERHH)	Aldehyde-alcohol dehydrogenase OS=Aeromonas hydrophila subsp. hydrophila (strain ATCC 7966 / NCIB 9240) GN=AHA_2616 PE=4 SV=1	A0KLH4_AERHH	96.3882	1	4	0.101	1	1.0265
L13	Isobaric Tag Samples	L131	mascot_daemon_merge (F002726)	Cluster of CstA protein OS=Aeromonas hydrophila subsp. hydrophila (strain ATCC 7966 / NCIB 9240) GN=AHA_2620 PE=4 SV=1 (A0KLH8_AERHH)	CstA protein OS=Aeromonas hydrophila subsp. hydrophila (strain ATCC 7966 / NCIB 9240) GN=AHA_2620 PE=4 SV=1	A0KLH8_AERHH	50.8631	1	4	0.0529	1	0.3313
L13	Isobaric Tag Samples	L131	mascot_daemon_merge (F002726)	Cluster of Secretion protein, HlyD family OS=Aeromonas hydrophila subsp. hydrophila (strain ATCC 7966 / NCIB 9240) GN=AHA_2622 PE=4 SV=1 (A0KLI0_AERHH)	Secretion protein, HlyD family OS=Aeromonas hydrophila subsp. hydrophila (strain ATCC 7966 / NCIB 9240) GN=AHA_2622 PE=4 SV=1	A0KLI0_AERHH	38.4736	1	4	0.159	1	2.0155
L13	Isobaric Tag Samples	L131	mascot_daemon_merge (F002726)	Cluster of Sodium-type flagellar protein MotY OS=Aeromonas hydrophila subsp. hydrophila (strain ATCC 7966 / NCIB 9240) GN=AHA_2642 PE=4 SV=1 (A0KLK0_AERHH)	Sodium-type flagellar protein MotY OS=Aeromonas hydrophila subsp. hydrophila (strain ATCC 7966 / NCIB 9240) GN=AHA_2642 PE=4 SV=1	A0KLK0_AERHH	32.2729	1	4	0.0871	1	1.4241
L13	Isobaric Tag Samples	L131	mascot_daemon_merge (F002726)	Cluster of ATP-dependent RNA helicase DeaD OS=Aeromonas hydrophila subsp. hydrophila (strain ATCC 7966 / NCIB 9240) GN=deaD PE=3 SV=1 (A0KLK4_AERHH)	ATP-dependent RNA helicase DeaD OS=Aeromonas hydrophila subsp. hydrophila (strain ATCC 7966 / NCIB 9240) GN=deaD PE=3 SV=1	A0KLK4_AERHH	71.7439	1	4	0.106	1	0.7062
L13	Isobaric Tag Samples	L131	mascot_daemon_merge (F002726)	Cluster of Putative exported protein OS=Aeromonas hydrophila subsp. hydrophila (strain ATCC 7966 / NCIB 9240) GN=AHA_2695 PE=4 SV=1 (A0KLQ2_AERHH)	Putative exported protein OS=Aeromonas hydrophila subsp. hydrophila (strain ATCC 7966 / NCIB 9240) GN=AHA_2695 PE=4 SV=1	A0KLQ2_AERHH	26.3731	1	4	0.222	1	2.4589
L13	Isobaric Tag Samples	L131	mascot_daemon_merge (F002726)	Cluster of Agglutination protein OS=Aeromonas hydrophila subsp. hydrophila (strain ATCC 7966 / NCIB 9240) GN=AHA_2699 PE=4 SV=1 (A0KLQ6_AERHH)	Agglutination protein OS=Aeromonas hydrophila subsp. hydrophila (strain ATCC 7966 / NCIB 9240) GN=AHA_2699 PE=4 SV=1	A0KLQ6_AERHH	49.1349	1	4	0.695	1	0.47
L13	Isobaric Tag Samples	L131	mascot_daemon_merge (F002726)	Cluster of DeCa-heme c-type cytochrome OS=Aeromonas hydrophila subsp. hydrophila (strain ATCC 7966 / NCIB 9240) GN=AHA_2764 PE=4 SV=1 (A0KLX1_AERHH)	DeCa-heme c-type cytochrome OS=Aeromonas hydrophila subsp. hydrophila (strain ATCC 7966 / NCIB 9240) GN=AHA_2764 PE=4 SV=1	A0KLX1_AERHH	79.8399	1	4	0.0525	1	0.2229
L13	Isobaric Tag Samples	L131	mascot_daemon_merge (F002726)	Cluster of Nitrate/tmao reductase OS=Aeromonas hydrophila subsp. hydrophila (strain ATCC 7966 / NCIB 9240) GN=AHA_2765 PE=4 SV=1 (A0KLX2_AERHH)	Nitrate/tmao reductase OS=Aeromonas hydrophila subsp. hydrophila (strain ATCC 7966 / NCIB 9240) GN=AHA_2765 PE=4 SV=1	A0KLX2_AERHH	35.3792	1	4	0.0805	1	0.2568
L13	Isobaric Tag Samples	L131	mascot_daemon_merge (F002726)	Cluster of Outer membrane protein OS=Aeromonas hydrophila subsp. hydrophila (strain ATCC 7966 / NCIB 9240) GN=AHA_2766 PE=4 SV=1 (A0KLX3_AERHH)	Outer membrane protein OS=Aeromonas hydrophila subsp. hydrophila (strain ATCC 7966 / NCIB 9240) GN=AHA_2766 PE=4 SV=1	A0KLX3_AERHH	74.7859	1	4	0.367	1	0.3782
L13	Isobaric Tag Samples	L131	mascot_daemon_merge (F002726)	Cluster of Lipid A export ATP-binding/permease protein MsbA OS=Aeromonas hydrophila subsp. hydrophila (strain ATCC 7966 / NCIB 9240) GN=msbA PE=3 SV=1 (A0KLY2_AERHH)	Lipid A export ATP-binding/permease protein MsbA OS=Aeromonas hydrophila subsp. hydrophila (strain ATCC 7966 / NCIB 9240) GN=msbA PE=3 SV=1	A0KLY2_AERHH	64.8663	1	4	0.0951	1.0307	2.3443
L13	Isobaric Tag Samples	L131	mascot_daemon_merge (F002726)	Cluster of Outer membrane protein OS=Aeromonas hydrophila subsp. hydrophila (strain ATCC 7966 / NCIB 9240) GN=AHA_2785 PE=4 SV=1 (A0KLY9_AERHH)	Outer membrane protein OS=Aeromonas hydrophila subsp. hydrophila (strain ATCC 7966 / NCIB 9240) GN=AHA_2785 PE=4 SV=1	A0KLY9_AERHH	38.9309	1	4	0.166	1	1.2993
L13	Isobaric Tag Samples	L131	mascot_daemon_merge (F002726)	Cluster of Uncharacterized protein OS=Aeromonas hydrophila subsp. hydrophila (strain ATCC 7966 / NCIB 9240) GN=AHA_2808 PE=4 SV=1 (A0KM12_AERHH)	Uncharacterized protein OS=Aeromonas hydrophila subsp. hydrophila (strain ATCC 7966 / NCIB 9240) GN=AHA_2808 PE=4 SV=1	A0KM12_AERHH	19.3135	1	4	0.14	1	1.1276
L13	Isobaric Tag Samples	L131	mascot_daemon_merge (F002726)	Cluster of Magnesium transporter OS=Aeromonas hydrophila subsp. hydrophila (strain ATCC 7966 / NCIB 9240) GN=mgtE-1 PE=4 SV=1 (A0KM34_AERHH)	Magnesium transporter OS=Aeromonas hydrophila subsp. hydrophila (strain ATCC 7966 / NCIB 9240) GN=mgtE-1 PE=4 SV=1	A0KM34_AERHH	49.0519	1	4	0.0962	1	1.1827
L13	Isobaric Tag Samples	L131	mascot_daemon_merge (F002726)	Cluster of Flagellar basal-body rod protein FlgG OS=Aeromonas hydrophila subsp. hydrophila (strain ATCC 7966 / NCIB 9240) GN=flgG PE=4 SV=1 (A0KM40_AERHH)	Flagellar basal-body rod protein FlgG OS=Aeromonas hydrophila subsp. hydrophila (strain ATCC 7966 / NCIB 9240) GN=flgG PE=4 SV=1	A0KM40_AERHH	27.7486	1	4	0.214	1	1.5729
L13	Isobaric Tag Samples	L131	mascot_daemon_merge (F002726)	Cluster of Flagellar hook protein FlgE OS=Aeromonas hydrophila subsp. hydrophila (strain ATCC 7966 / NCIB 9240) GN=flgE PE=4 SV=1 (A0KM42_AERHH)	Flagellar hook protein FlgE OS=Aeromonas hydrophila subsp. hydrophila (strain ATCC 7966 / NCIB 9240) GN=flgE PE=4 SV=1	A0KM42_AERHH	46.7896	1	4	0.187	1	2.0225
L13	Isobaric Tag Samples	L131	mascot_daemon_merge (F002726)	Cluster of Outer membrane protein OprM OS=Aeromonas hydrophila subsp. hydrophila (strain ATCC 7966 / NCIB 9240) GN=AHA_2909 PE=4 SV=1 (A0KMB2_AERHH)	Outer membrane protein OprM OS=Aeromonas hydrophila subsp. hydrophila (strain ATCC 7966 / NCIB 9240) GN=AHA_2909 PE=4 SV=1	A0KMB2_AERHH	50.494	1	4	0.27	1	1.0435
L13	Isobaric Tag Samples	L131	mascot_daemon_merge (F002726)	Cluster of AcrB protein OS=Aeromonas hydrophila subsp. hydrophila (strain ATCC 7966 / NCIB 9240) GN=aheB PE=4 SV=1 (A0KMB3_AERHH)	AcrB protein OS=Aeromonas hydrophila subsp. hydrophila (strain ATCC 7966 / NCIB 9240) GN=aheB PE=4 SV=1	A0KMB3_AERHH	113.827	1	4	0.0715	1	1.2211
L13	Isobaric Tag Samples	L131	mascot_daemon_merge (F002726)	Cluster of Acriflavin resistance protein A OS=Aeromonas hydrophila subsp. hydrophila (strain ATCC 7966 / NCIB 9240) GN=acrA PE=4 SV=1 (A0KMB4_AERHH)	Acriflavin resistance protein A OS=Aeromonas hydrophila subsp. hydrophila (strain ATCC 7966 / NCIB 9240) GN=acrA PE=4 SV=1	A0KMB4_AERHH	41.8052	1	4	0.154	1	1.3813
L13	Isobaric Tag Samples	L131	mascot_daemon_merge (F002726)	Cluster of Proton/sodium-glutamate symport protein OS=Aeromonas hydrophila subsp. hydrophila (strain ATCC 7966 / NCIB 9240) GN=AHA_2914 PE=4 SV=1 (A0KMB7_AERHH)	Proton/sodium-glutamate symport protein OS=Aeromonas hydrophila subsp. hydrophila (strain ATCC 7966 / NCIB 9240) GN=AHA_2914 PE=4 SV=1	A0KMB7_AERHH	40.8359	1	4	0.0765	1	2.2756
L13	Isobaric Tag Samples	L131	mascot_daemon_merge (F002726)	Cluster of Pseudouridine synthase OS=Aeromonas hydrophila subsp. hydrophila (strain ATCC 7966 / NCIB 9240) GN=AHA_2917 PE=3 SV=1 (A0KMC0_AERHH)	Pseudouridine synthase OS=Aeromonas hydrophila subsp. hydrophila (strain ATCC 7966 / NCIB 9240) GN=AHA_2917 PE=3 SV=1	A0KMC0_AERHH	34.7274	1	4	0.0651	1	0.9164
L13	Isobaric Tag Samples	L131	mascot_daemon_merge (F002726)	Cluster of Ubiquinol oxidase polypeptide I OS=Aeromonas hydrophila subsp. hydrophila (strain ATCC 7966 / NCIB 9240) GN=AHA_2945 PE=3 SV=1 (A0KME8_AERHH)	Ubiquinol oxidase polypeptide I OS=Aeromonas hydrophila subsp. hydrophila (strain ATCC 7966 / NCIB 9240) GN=AHA_2945 PE=3 SV=1	A0KME8_AERHH	73.5719	1	4	0.0866	1	0.8358
L13	Isobaric Tag Samples	L131	mascot_daemon_merge (F002726)	Cluster of Ubiquinol oxidase polypeptide II OS=Aeromonas hydrophila subsp. hydrophila (strain ATCC 7966 / NCIB 9240) GN=AHA_2946 PE=4 SV=1 (A0KME9_AERHH)	Ubiquinol oxidase polypeptide II OS=Aeromonas hydrophila subsp. hydrophila (strain ATCC 7966 / NCIB 9240) GN=AHA_2946 PE=4 SV=1	A0KME9_AERHH	37.6475	1	4	0.182	1	0.7218
L13	Isobaric Tag Samples	L131	mascot_daemon_merge (F002726)	Cluster of RND transporter, hydrophobe/amphiphile efflux-1 (HAE1) family OS=Aeromonas hydrophila subsp. hydrophila (strain ATCC 7966 / NCIB 9240) GN=AHA_2960 PE=4 SV=1 (A0KMG3_AERHH)	RND transporter, hydrophobe/amphiphile efflux-1 (HAE1) family OS=Aeromonas hydrophila subsp. hydrophila (strain ATCC 7966 / NCIB 9240) GN=AHA_2960 PE=4 SV=1	A0KMG3_AERHH	113.006	1	4	0.0451	1	0.7891
L13	Isobaric Tag Samples	L131	mascot_daemon_merge (F002726)	Cluster of Outer membrane efflux protein OS=Aeromonas hydrophila subsp. hydrophila (strain ATCC 7966 / NCIB 9240) GN=AHA_2991 PE=4 SV=1 (A0KMJ4_AERHH)	Outer membrane efflux protein OS=Aeromonas hydrophila subsp. hydrophila (strain ATCC 7966 / NCIB 9240) GN=AHA_2991 PE=4 SV=1	A0KMJ4_AERHH	49.7073	1	4	0.188	1	0.2656
L13	Isobaric Tag Samples	L131	mascot_daemon_merge (F002726)	Cluster of Peptidyl-prolyl cis-trans isomerase OS=Aeromonas hydrophila subsp. hydrophila (strain ATCC 7966 / NCIB 9240) GN=AHA_3007 PE=4 SV=1 (A0KML0_AERHH)	Peptidyl-prolyl cis-trans isomerase OS=Aeromonas hydrophila subsp. hydrophila (strain ATCC 7966 / NCIB 9240) GN=AHA_3007 PE=4 SV=1	A0KML0_AERHH	16.8246	1	4	0.141	1	No Values
L13	Isobaric Tag Samples	L131	mascot_daemon_merge (F002726)	Cluster of Uncharacterized protein OS=Aeromonas hydrophila subsp. hydrophila (strain ATCC 7966 / NCIB 9240) GN=AHA_3022 PE=4 SV=1 (A0KMM5_AERHH)	Uncharacterized protein OS=Aeromonas hydrophila subsp. hydrophila (strain ATCC 7966 / NCIB 9240) GN=AHA_3022 PE=4 SV=1	A0KMM5_AERHH	12.0392	1	4	0.391	1	1.1092
L13	Isobaric Tag Samples	L131	mascot_daemon_merge (F002726)	Cluster of Pyruvate kinase OS=Aeromonas hydrophila subsp. hydrophila (strain ATCC 7966 / NCIB 9240) GN=pyk-3 PE=3 SV=1 (A0KMQ3_AERHH)	Pyruvate kinase OS=Aeromonas hydrophila subsp. hydrophila (strain ATCC 7966 / NCIB 9240) GN=pyk-3 PE=3 SV=1	A0KMQ3_AERHH	51.4903	1	5	0.0539	1	1.5011
L13	Isobaric Tag Samples	L131	mascot_daemon_merge (F002726)	Cluster of Formate dehydrogenase OS=Aeromonas hydrophila subsp. hydrophila (strain ATCC 7966 / NCIB 9240) GN=AHA_3063 PE=3 SV=1 (A0KMR4_AERHH)	Formate dehydrogenase OS=Aeromonas hydrophila subsp. hydrophila (strain ATCC 7966 / NCIB 9240) GN=AHA_3063 PE=3 SV=1	A0KMR4_AERHH	107.743	1	5	0.0435	1	1.0904
L13	Isobaric Tag Samples	L131	mascot_daemon_merge (F002726)	Cluster of Amino acid carrier protein OS=Aeromonas hydrophila subsp. hydrophila (strain ATCC 7966 / NCIB 9240) GN=agcS-2 PE=4 SV=1 (A0KMY8_AERHH)	Amino acid carrier protein OS=Aeromonas hydrophila subsp. hydrophila (strain ATCC 7966 / NCIB 9240) GN=agcS-2 PE=4 SV=1	A0KMY8_AERHH	51.2996	1	5	0.0938	1	0.2351
L13	Isobaric Tag Samples	L131	mascot_daemon_merge (F002726)	Cluster of Ribosome-binding ATPase YchF OS=Aeromonas hydrophila subsp. hydrophila (strain ATCC 7966 / NCIB 9240) GN=ychF PE=3 SV=1 (A0KN05_AERHH)	Ribosome-binding ATPase YchF OS=Aeromonas hydrophila subsp. hydrophila (strain ATCC 7966 / NCIB 9240) GN=ychF PE=3 SV=1	A0KN05_AERHH	39.4087	1	5	0.107	1	1.0816
L13	Isobaric Tag Samples	L131	mascot_daemon_merge (F002726)	Cluster of Type IV pilus secretin PilQ OS=Aeromonas hydrophila subsp. hydrophila (strain ATCC 7966 / NCIB 9240) GN=pilQ PE=3 SV=1 (A0KN30_AERHH)	Type IV pilus secretin PilQ OS=Aeromonas hydrophila subsp. hydrophila (strain ATCC 7966 / NCIB 9240) GN=pilQ PE=3 SV=1	A0KN30_AERHH	78.3539	0.986	5	0.03	1	2.2495
L13	Isobaric Tag Samples	L131	mascot_daemon_merge (F002726)	Cluster of Penicillin-binding protein 1A OS=Aeromonas hydrophila subsp. hydrophila (strain ATCC 7966 / NCIB 9240) GN=mrcA PE=4 SV=1 (A0KN35_AERHH)	Penicillin-binding protein 1A OS=Aeromonas hydrophila subsp. hydrophila (strain ATCC 7966 / NCIB 9240) GN=mrcA PE=4 SV=1	A0KN35_AERHH	91.1811	1	5	0.111	0.9982	1.7594
L13	Isobaric Tag Samples	L131	mascot_daemon_merge (F002726)	Cluster of Fumarate reductase, flavoprotein subunit OS=Aeromonas hydrophila subsp. hydrophila (strain ATCC 7966 / NCIB 9240) GN=frdA PE=4 SV=1 (A0KN48_AERHH)	Fumarate reductase, flavoprotein subunit OS=Aeromonas hydrophila subsp. hydrophila (strain ATCC 7966 / NCIB 9240) GN=frdA PE=4 SV=1	A0KN48_AERHH	65.3263	1	5	0.178	1	1.2158
L13	Isobaric Tag Samples	L131	mascot_daemon_merge (F002726)	Cluster of Fumarate reductase iron-sulfur protein OS=Aeromonas hydrophila subsp. hydrophila (strain ATCC 7966 / NCIB 9240) GN=AHA_3209 PE=4 SV=1 (A0KN49_AERHH)	Fumarate reductase iron-sulfur protein OS=Aeromonas hydrophila subsp. hydrophila (strain ATCC 7966 / NCIB 9240) GN=AHA_3209 PE=4 SV=1	A0KN49_AERHH	27.6832	1	5	0.164	1	3.039
L13	Isobaric Tag Samples	L131	mascot_daemon_merge (F002726)	Cluster of Apolipoprotein N-acyltransferase OS=Aeromonas hydrophila subsp. hydrophila (strain ATCC 7966 / NCIB 9240) GN=lnt PE=3 SV=1 (A0KN85_AERHH)	Apolipoprotein N-acyltransferase OS=Aeromonas hydrophila subsp. hydrophila (strain ATCC 7966 / NCIB 9240) GN=lnt PE=3 SV=1	A0KN85_AERHH	57.7103	1	5	0.132	1	0.9436
L13	Isobaric Tag Samples	L131	mascot_daemon_merge (F002726)	Cluster of LPS-assembly lipoprotein LptE OS=Aeromonas hydrophila subsp. hydrophila (strain ATCC 7966 / NCIB 9240) GN=rlpB PE=1 SV=1 (A0KN88_AERHH)	LPS-assembly lipoprotein LptE OS=Aeromonas hydrophila subsp. hydrophila (strain ATCC 7966 / NCIB 9240) GN=rlpB PE=1 SV=1	A0KN88_AERHH	18.1483	1	5	0.416	1	1.1092
L13	Isobaric Tag Samples	L131	mascot_daemon_merge (F002726)	Cluster of Rare lipoprotein A OS=Aeromonas hydrophila subsp. hydrophila (strain ATCC 7966 / NCIB 9240) GN=rlpA PE=3 SV=1 (A0KN98_AERHH)	Rare lipoprotein A OS=Aeromonas hydrophila subsp. hydrophila (strain ATCC 7966 / NCIB 9240) GN=rlpA PE=3 SV=1	A0KN98_AERHH	34.2211	1	5	0.0717	1	1.3657
L13	Isobaric Tag Samples	L131	mascot_daemon_merge (F002726)	Cluster of Penicillin-binding protein OS=Aeromonas hydrophila subsp. hydrophila (strain ATCC 7966 / NCIB 9240) GN=AHA_3259 PE=3 SV=1 (A0KN99_AERHH)	Penicillin-binding protein OS=Aeromonas hydrophila subsp. hydrophila (strain ATCC 7966 / NCIB 9240) GN=AHA_3259 PE=3 SV=1	A0KN99_AERHH	43.3733	1	5	0.101	1	1.5206
L13	Isobaric Tag Samples	L131	mascot_daemon_merge (F002726)	Cluster of Succinyl-CoA synthetase, alpha subunit OS=Aeromonas hydrophila subsp. hydrophila (strain ATCC 7966 / NCIB 9240) GN=AHA_3284 PE=4 SV=1 (A0KNC4_AERHH)	Succinyl-CoA synthetase, alpha subunit OS=Aeromonas hydrophila subsp. hydrophila (strain ATCC 7966 / NCIB 9240) GN=AHA_3284 PE=4 SV=1	A0KNC4_AERHH	50.1061	1	5	0.217	1	1.6776
L13	Isobaric Tag Samples	L131	mascot_daemon_merge (F002726)	Cluster of Transcription elongation protein NusA OS=Aeromonas hydrophila subsp. hydrophila (strain ATCC 7966 / NCIB 9240) GN=AHA_3304 PE=3 SV=1 (A0KNE4_AERHH)	Transcription elongation protein NusA OS=Aeromonas hydrophila subsp. hydrophila (strain ATCC 7966 / NCIB 9240) GN=AHA_3304 PE=3 SV=1	A0KNE4_AERHH	55.4598	1	5	0.03	1	0.5547
L13	Isobaric Tag Samples	L131	mascot_daemon_merge (F002726)	Cluster of ATP-dependent zinc metalloprotease FtsH OS=Aeromonas hydrophila subsp. hydrophila (strain ATCC 7966 / NCIB 9240) GN=hflB PE=3 SV=1 (A0KNF0_AERHH)	ATP-dependent zinc metalloprotease FtsH OS=Aeromonas hydrophila subsp. hydrophila (strain ATCC 7966 / NCIB 9240) GN=hflB PE=3 SV=1	A0KNF0_AERHH	71.6313	1	5	0.12	1	1.0671
L13	Isobaric Tag Samples	L131	mascot_daemon_merge (F002726)	Cluster of Peptide ABC transporter, periplasmic peptide-binding protein OS=Aeromonas hydrophila subsp. hydrophila (strain ATCC 7966 / NCIB 9240) GN=AHA_3324 PE=4 SV=1 (A0KNG2_AERHH)	Peptide ABC transporter, periplasmic peptide-binding protein OS=Aeromonas hydrophila subsp. hydrophila (strain ATCC 7966 / NCIB 9240) GN=AHA_3324 PE=4 SV=1	A0KNG2_AERHH	57.3828	1	5	0.0521	1	2.4092
L13	Isobaric Tag Samples	L131	mascot_daemon_merge (F002726)	Cluster of 6,7-dimethyl-8-ribityllumazine synthase OS=Aeromonas hydrophila subsp. hydrophila (strain ATCC 7966 / NCIB 9240) GN=ribE-2 PE=3 SV=1 (A0KNG7_AERHH)	6,7-dimethyl-8-ribityllumazine synthase OS=Aeromonas hydrophila subsp. hydrophila (strain ATCC 7966 / NCIB 9240) GN=ribE-2 PE=3 SV=1	A0KNG7_AERHH	20.7901	1	5	0.381	1	3.1479
L13	Isobaric Tag Samples	L131	mascot_daemon_merge (F002726)	Cluster of Protease 4 OS=Aeromonas hydrophila subsp. hydrophila (strain ATCC 7966 / NCIB 9240) GN=sppA PE=3 SV=1 (A0KNJ6_AERHH)	Protease 4 OS=Aeromonas hydrophila subsp. hydrophila (strain ATCC 7966 / NCIB 9240) GN=sppA PE=3 SV=1	A0KNJ6_AERHH	66.4755	1	5	0.0798	1	0.9057
L13	Isobaric Tag Samples	L131	mascot_daemon_merge (F002726)	Cluster of Uncharacterized protein OS=Aeromonas hydrophila subsp. hydrophila (strain ATCC 7966 / NCIB 9240) GN=AHA_3399 PE=4 SV=1 (A0KNN7_AERHH)	Uncharacterized protein OS=Aeromonas hydrophila subsp. hydrophila (strain ATCC 7966 / NCIB 9240) GN=AHA_3399 PE=4 SV=1	A0KNN7_AERHH	17.1496	1	5	0.234	1	0.1797
L13	Isobaric Tag Samples	L131	mascot_daemon_merge (F002726)	Cluster of Pseudouridine-5'-phosphate glycosidase OS=Aeromonas hydrophila subsp. hydrophila (strain ATCC 7966 / NCIB 9240) GN=psuG PE=3 SV=1 (A0KNP3_AERHH)	Pseudouridine-5'-phosphate glycosidase OS=Aeromonas hydrophila subsp. hydrophila (strain ATCC 7966 / NCIB 9240) GN=psuG PE=3 SV=1	A0KNP3_AERHH	31.4275	1	5	0.0662	1	0.1797
L13	Isobaric Tag Samples	L131	mascot_daemon_merge (F002726)	Cluster of Universal stress protein OS=Aeromonas hydrophila subsp. hydrophila (strain ATCC 7966 / NCIB 9240) GN=AHA_3418 PE=3 SV=1 (A0KNQ6_AERHH)	Universal stress protein OS=Aeromonas hydrophila subsp. hydrophila (strain ATCC 7966 / NCIB 9240) GN=AHA_3418 PE=3 SV=1	A0KNQ6_AERHH	15.8011	1	5	0.294	1	1.336
L13	Isobaric Tag Samples	L131	mascot_daemon_merge (F002726)	Cluster of Outer membrane protein OS=Aeromonas hydrophila subsp. hydrophila (strain ATCC 7966 / NCIB 9240) GN=AHA_3433 PE=3 SV=1 (A0KNS1_AERHH)	Outer membrane protein OS=Aeromonas hydrophila subsp. hydrophila (strain ATCC 7966 / NCIB 9240) GN=AHA_3433 PE=3 SV=1	A0KNS1_AERHH	91.8733	1	5	0.0282	1	1.2936
L13	Isobaric Tag Samples	L131	mascot_daemon_merge (F002726)	Cluster of Nuclease OS=Aeromonas hydrophila subsp. hydrophila (strain ATCC 7966 / NCIB 9240) GN=AHA_3441 PE=4 SV=1 (A0KNS9_AERHH)	Nuclease OS=Aeromonas hydrophila subsp. hydrophila (strain ATCC 7966 / NCIB 9240) GN=AHA_3441 PE=4 SV=1	A0KNS9_AERHH	77.2383	1	5	0.0742	1	1.4752
L13	Isobaric Tag Samples	L131	mascot_daemon_merge (F002726)	Cluster of Uncharacterized protein OS=Aeromonas hydrophila subsp. hydrophila (strain ATCC 7966 / NCIB 9240) GN=AHA_3468 PE=4 SV=1 (A0KNU3_AERHH)	Uncharacterized protein OS=Aeromonas hydrophila subsp. hydrophila (strain ATCC 7966 / NCIB 9240) GN=AHA_3468 PE=4 SV=1	A0KNU3_AERHH	16.2078	1	5	0.697	0.9864	1.5042
L13	Isobaric Tag Samples	L131	mascot_daemon_merge (F002726)	Cluster of Outer membrane efflux protein OS=Aeromonas hydrophila subsp. hydrophila (strain ATCC 7966 / NCIB 9240) GN=AHA_3509 PE=4 SV=1 (A0KNY2_AERHH)	Outer membrane efflux protein OS=Aeromonas hydrophila subsp. hydrophila (strain ATCC 7966 / NCIB 9240) GN=AHA_3509 PE=4 SV=1	A0KNY2_AERHH	49.9921	1	5	0.144	1	0.5386
L13	Isobaric Tag Samples	L131	mascot_daemon_merge (F002726)	Cluster of Nodulation efficiency family protein OS=Aeromonas hydrophila subsp. hydrophila (strain ATCC 7966 / NCIB 9240) GN=AHA_3570 PE=4 SV=1 (A0KP39_AERHH)	Nodulation efficiency family protein OS=Aeromonas hydrophila subsp. hydrophila (strain ATCC 7966 / NCIB 9240) GN=AHA_3570 PE=4 SV=1	A0KP39_AERHH	17.0631	1	5	0.166	1	1.1842
L13	Isobaric Tag Samples	L131	mascot_daemon_merge (F002726)	Cluster of Glyceraldehyde-3-phosphate dehydrogenase, type I OS=Aeromonas hydrophila subsp. hydrophila (strain ATCC 7966 / NCIB 9240) GN=gap-2 PE=3 SV=1 (A0KP87_AERHH)	Glyceraldehyde-3-phosphate dehydrogenase, type I OS=Aeromonas hydrophila subsp. hydrophila (strain ATCC 7966 / NCIB 9240) GN=gap-2 PE=3 SV=1	A0KP87_AERHH	35.2081	1	5	0.239	1	1.0791
L13	Isobaric Tag Samples	L131	mascot_daemon_merge (F002726)	Cluster of TPR domain protein OS=Aeromonas hydrophila subsp. hydrophila (strain ATCC 7966 / NCIB 9240) GN=AHA_3636 PE=4 SV=1 (A0KP91_AERHH)	TPR domain protein OS=Aeromonas hydrophila subsp. hydrophila (strain ATCC 7966 / NCIB 9240) GN=AHA_3636 PE=4 SV=1	A0KP91_AERHH	29.0802	1	5	0.17	1	1.3046
L13	Isobaric Tag Samples	L131	mascot_daemon_merge (F002726)	Cluster of Peptidoglycan-associated lipoprotein OS=Aeromonas hydrophila subsp. hydrophila (strain ATCC 7966 / NCIB 9240) GN=pal PE=3 SV=1 (A0KP92_AERHH)	Peptidoglycan-associated lipoprotein OS=Aeromonas hydrophila subsp. hydrophila (strain ATCC 7966 / NCIB 9240) GN=pal PE=3 SV=1	A0KP92_AERHH	18.9499	1	6	0.603	1	0.8695
L13	Isobaric Tag Samples	L131	mascot_daemon_merge (F002726)	Cluster of Cytochrome d ubiquinol oxidase, subunit II OS=Aeromonas hydrophila subsp. hydrophila (strain ATCC 7966 / NCIB 9240) GN=cydB-2 PE=4 SV=1 (A0KPA0_AERHH)	Cytochrome d ubiquinol oxidase, subunit II OS=Aeromonas hydrophila subsp. hydrophila (strain ATCC 7966 / NCIB 9240) GN=cydB-2 PE=4 SV=1	A0KPA0_AERHH	41.7273	1	6	0.0608	1	1.0861
L13	Isobaric Tag Samples	L131	mascot_daemon_merge (F002726)	Cluster of Cytochrome d ubiquinol oxidase, subunit I OS=Aeromonas hydrophila subsp. hydrophila (strain ATCC 7966 / NCIB 9240) GN=cydA PE=4 SV=1 (A0KPA1_AERHH)	Cytochrome d ubiquinol oxidase, subunit I OS=Aeromonas hydrophila subsp. hydrophila (strain ATCC 7966 / NCIB 9240) GN=cydA PE=4 SV=1	A0KPA1_AERHH	58.0821	1	6	0.17	1.0233	2.1132
L13	Isobaric Tag Samples	L131	mascot_daemon_merge (F002726)	Cluster of Uncharacterized protein OS=Aeromonas hydrophila subsp. hydrophila (strain ATCC 7966 / NCIB 9240) GN=AHA_3652 PE=4 SV=1 (A0KPA7_AERHH)	Uncharacterized protein OS=Aeromonas hydrophila subsp. hydrophila (strain ATCC 7966 / NCIB 9240) GN=AHA_3652 PE=4 SV=1	A0KPA7_AERHH	23.2198	1	6	0.311	1	0.8601
L13	Isobaric Tag Samples	L131	mascot_daemon_merge (F002726)	Cluster of ATP-dependent RNA helicase SrmB OS=Aeromonas hydrophila subsp. hydrophila (strain ATCC 7966 / NCIB 9240) GN=srmB PE=3 SV=1 (A0KPC3_AERHH)	ATP-dependent RNA helicase SrmB OS=Aeromonas hydrophila subsp. hydrophila (strain ATCC 7966 / NCIB 9240) GN=srmB PE=3 SV=1	A0KPC3_AERHH	45.6612	1	6	0.312	1	0.5041
L13	Isobaric Tag Samples	L131	mascot_daemon_merge (F002726)	Cluster of HAS ABC exporter outer membrane component OS=Aeromonas hydrophila subsp. hydrophila (strain ATCC 7966 / NCIB 9240) GN=AHA_3766 PE=4 SV=1 (A0KPL3_AERHH)	HAS ABC exporter outer membrane component OS=Aeromonas hydrophila subsp. hydrophila (strain ATCC 7966 / NCIB 9240) GN=AHA_3766 PE=4 SV=1	A0KPL3_AERHH	50.5923	1	6	0.745	1	1.3665
L13	Isobaric Tag Samples	L131	mascot_daemon_merge (F002726)	Cluster of Outer membrane protein P5 OS=Aeromonas hydrophila subsp. hydrophila (strain ATCC 7966 / NCIB 9240) GN=AHA_3793 PE=3 SV=1 (A0KPP0_AERHH)	Outer membrane protein P5 OS=Aeromonas hydrophila subsp. hydrophila (strain ATCC 7966 / NCIB 9240) GN=AHA_3793 PE=3 SV=1	A0KPP0_AERHH	37.8833	1	6	0.636	1	0.7553
L13	Isobaric Tag Samples	L131	mascot_daemon_merge (F002726)	Cluster of Uncharacterized protein OS=Aeromonas hydrophila subsp. hydrophila (strain ATCC 7966 / NCIB 9240) GN=AHA_3794 PE=4 SV=1 (A0KPP1_AERHH)	Uncharacterized protein OS=Aeromonas hydrophila subsp. hydrophila (strain ATCC 7966 / NCIB 9240) GN=AHA_3794 PE=4 SV=1	A0KPP1_AERHH	20.7648	1	6	0.254	1	1.6982
L13	Isobaric Tag Samples	L131	mascot_daemon_merge (F002726)	Cluster of Paraquat-inducible protein B OS=Aeromonas hydrophila subsp. hydrophila (strain ATCC 7966 / NCIB 9240) GN=AHA_3795 PE=4 SV=1 (A0KPP2_AERHH)	Paraquat-inducible protein B OS=Aeromonas hydrophila subsp. hydrophila (strain ATCC 7966 / NCIB 9240) GN=AHA_3795 PE=4 SV=1	A0KPP2_AERHH	60.8186	1	6	0.186	1	1.66
L13	Isobaric Tag Samples	L131	mascot_daemon_merge (F002726)	Cluster of Pts system, trehalose-specific iibc component OS=Aeromonas hydrophila subsp. hydrophila (strain ATCC 7966 / NCIB 9240) GN=treP PE=4 SV=1 (A0KPR6_AERHH)	Pts system, trehalose-specific iibc component OS=Aeromonas hydrophila subsp. hydrophila (strain ATCC 7966 / NCIB 9240) GN=treP PE=4 SV=1	A0KPR6_AERHH	53.969	1	6	0.0672	1	1.6311
L13	Isobaric Tag Samples	L131	mascot_daemon_merge (F002726)	Cluster of L-asparaginase, type II OS=Aeromonas hydrophila subsp. hydrophila (strain ATCC 7966 / NCIB 9240) GN=AHA_3828 PE=3 SV=1 (A0KPS0_AERHH)	L-asparaginase, type II OS=Aeromonas hydrophila subsp. hydrophila (strain ATCC 7966 / NCIB 9240) GN=AHA_3828 PE=3 SV=1	A0KPS0_AERHH	37.5835	1	6	0.105	1.0105	3.2993
L13	Isobaric Tag Samples	L131	mascot_daemon_merge (F002726)	Cluster of Uncharacterized protein OS=Aeromonas hydrophila subsp. hydrophila (strain ATCC 7966 / NCIB 9240) GN=AHA_3832 PE=4 SV=1 (A0KPS4_AERHH)	Uncharacterized protein OS=Aeromonas hydrophila subsp. hydrophila (strain ATCC 7966 / NCIB 9240) GN=AHA_3832 PE=4 SV=1	A0KPS4_AERHH	77.7009	1	6	0.0656	1	2.0942
L13	Isobaric Tag Samples	L131	mascot_daemon_merge (F002726)	Cluster of Serine protease OS=Aeromonas hydrophila subsp. hydrophila (strain ATCC 7966 / NCIB 9240) GN=AHA_3857 PE=4 SV=1 (A0KPU5_AERHH)	Serine protease OS=Aeromonas hydrophila subsp. hydrophila (strain ATCC 7966 / NCIB 9240) GN=AHA_3857 PE=4 SV=1	A0KPU5_AERHH	83.3075	1	6	0.0559	1	0.8468
L13	Isobaric Tag Samples	L131	mascot_daemon_merge (F002726)	Cluster of Hemolysin secretion protein OS=Aeromonas hydrophila subsp. hydrophila (strain ATCC 7966 / NCIB 9240) GN=AHA_3859 PE=4 SV=1 (A0KPU7_AERHH)	Hemolysin secretion protein OS=Aeromonas hydrophila subsp. hydrophila (strain ATCC 7966 / NCIB 9240) GN=AHA_3859 PE=4 SV=1	A0KPU7_AERHH	62.8362	1	6	0.0411	1	1.3742
L13	Isobaric Tag Samples	L131	mascot_daemon_merge (F002726)	Cluster of Dihydrolipoyl dehydrogenase OS=Aeromonas hydrophila subsp. hydrophila (strain ATCC 7966 / NCIB 9240) GN=lpdA PE=3 SV=1 (A0KPU9_AERHH)	Dihydrolipoyl dehydrogenase OS=Aeromonas hydrophila subsp. hydrophila (strain ATCC 7966 / NCIB 9240) GN=lpdA PE=3 SV=1	A0KPU9_AERHH	50.4534	1	6	0.135	1	1.6219
L13	Isobaric Tag Samples	L131	mascot_daemon_merge (F002726)	Cluster of Acetyltransferase component of pyruvate dehydrogenase complex OS=Aeromonas hydrophila subsp. hydrophila (strain ATCC 7966 / NCIB 9240) GN=aceF PE=3 SV=1 (A0KPV0_AERHH)	Acetyltransferase component of pyruvate dehydrogenase complex OS=Aeromonas hydrophila subsp. hydrophila (strain ATCC 7966 / NCIB 9240) GN=aceF PE=3 SV=1	A0KPV0_AERHH	65.1097	1	6	0.0777	1	1.1423
L13	Isobaric Tag Samples	L131	mascot_daemon_merge (F002726)	Cluster of Pyruvate dehydrogenase E1 component OS=Aeromonas hydrophila subsp. hydrophila (strain ATCC 7966 / NCIB 9240) GN=AHA_3863 PE=3 SV=1 (A0KPV1_AERHH)	Pyruvate dehydrogenase E1 component OS=Aeromonas hydrophila subsp. hydrophila (strain ATCC 7966 / NCIB 9240) GN=AHA_3863 PE=3 SV=1	A0KPV1_AERHH	98.751	1	6	0.117	1	1.216
L13	Isobaric Tag Samples	L131	mascot_daemon_merge (F002726)	Cluster of Cell division protein FtsZ OS=Aeromonas hydrophila subsp. hydrophila (strain ATCC 7966 / NCIB 9240) GN=ftsZ PE=3 SV=1 (A0KPW8_AERHH)	Cell division protein FtsZ OS=Aeromonas hydrophila subsp. hydrophila (strain ATCC 7966 / NCIB 9240) GN=ftsZ PE=3 SV=1	A0KPW8_AERHH	40.324	1	6	0.0731	1	1.0614
L13	Isobaric Tag Samples	L131	mascot_daemon_merge (F002726)	Cluster of LppC superfamily OS=Aeromonas hydrophila subsp. hydrophila (strain ATCC 7966 / NCIB 9240) GN=AHA_3895 PE=4 SV=1 (A0KPY3_AERHH)	LppC superfamily OS=Aeromonas hydrophila subsp. hydrophila (strain ATCC 7966 / NCIB 9240) GN=AHA_3895 PE=4 SV=1	A0KPY3_AERHH	72.5631	1	6	0.154	1.0139	1.1443
L13	Isobaric Tag Samples	L131	mascot_daemon_merge (F002726)	Cluster of Secreted protein OS=Aeromonas hydrophila subsp. hydrophila (strain ATCC 7966 / NCIB 9240) GN=AHA_3898 PE=4 SV=1 (A0KPY6_AERHH)	Secreted protein OS=Aeromonas hydrophila subsp. hydrophila (strain ATCC 7966 / NCIB 9240) GN=AHA_3898 PE=4 SV=1	A0KPY6_AERHH	22.383	1	6	0.0913	1	0.9251
L13	Isobaric Tag Samples	L131	mascot_daemon_merge (F002726)	Cluster of Ubiquinol--cytochrome c reductase, cytochrome c1 OS=Aeromonas hydrophila subsp. hydrophila (strain ATCC 7966 / NCIB 9240) GN=AHA_3901 PE=4 SV=1 (A0KPY9_AERHH)	Ubiquinol--cytochrome c reductase, cytochrome c1 OS=Aeromonas hydrophila subsp. hydrophila (strain ATCC 7966 / NCIB 9240) GN=AHA_3901 PE=4 SV=1	A0KPY9_AERHH	27.4752	1	6	0.189	1	1.2009
L13	Isobaric Tag Samples	L131	mascot_daemon_merge (F002726)	Cluster of Ubiquinol-cytochrome c reductase iron-sulfur subunit OS=Aeromonas hydrophila subsp. hydrophila (strain ATCC 7966 / NCIB 9240) GN=petA PE=3 SV=1 (A0KPZ1_AERHH)	Ubiquinol-cytochrome c reductase iron-sulfur subunit OS=Aeromonas hydrophila subsp. hydrophila (strain ATCC 7966 / NCIB 9240) GN=petA PE=3 SV=1	A0KPZ1_AERHH	21.0979	1	6	0.265	0.9523	2.45
L13	Isobaric Tag Samples	L131	mascot_daemon_merge (F002726)	Cluster of Uncharacterized protein OS=Aeromonas hydrophila subsp. hydrophila (strain ATCC 7966 / NCIB 9240) GN=AHA_3907 PE=4 SV=1 (A0KPZ5_AERHH)	Uncharacterized protein OS=Aeromonas hydrophila subsp. hydrophila (strain ATCC 7966 / NCIB 9240) GN=AHA_3907 PE=4 SV=1	A0KPZ5_AERHH	13.9294	1	6	0.222	1	1.7023
L13	Isobaric Tag Samples	L131	mascot_daemon_merge (F002726)	Cluster of Serine peptidase DegQ OS=Aeromonas hydrophila subsp. hydrophila (strain ATCC 7966 / NCIB 9240) GN=degQ PE=4 SV=1 (A0KPZ6_AERHH)	Serine peptidase DegQ OS=Aeromonas hydrophila subsp. hydrophila (strain ATCC 7966 / NCIB 9240) GN=degQ PE=4 SV=1	A0KPZ6_AERHH	47.8159	1	6	0.117	1	2.1043
L13	Isobaric Tag Samples	L131	mascot_daemon_merge (F002726)	Cluster of Outer membrane protein W OS=Aeromonas hydrophila subsp. hydrophila (strain ATCC 7966 / NCIB 9240) GN=AHA_3953 PE=4 SV=1 (A0KQ36_AERHH)	Outer membrane protein W OS=Aeromonas hydrophila subsp. hydrophila (strain ATCC 7966 / NCIB 9240) GN=AHA_3953 PE=4 SV=1	A0KQ36_AERHH	21.6441	1	6	0.404	1	1.9997
L13	Isobaric Tag Samples	L131	mascot_daemon_merge (F002726)	Cluster of Colicin I receptor OS=Aeromonas hydrophila subsp. hydrophila (strain ATCC 7966 / NCIB 9240) GN=AHA_3963 PE=3 SV=1 (A0KQ46_AERHH)	Colicin I receptor OS=Aeromonas hydrophila subsp. hydrophila (strain ATCC 7966 / NCIB 9240) GN=AHA_3963 PE=3 SV=1	A0KQ46_AERHH	71.9724	1	7	0.236	1	0.9906
L13	Isobaric Tag Samples	L131	mascot_daemon_merge (F002726)	Cluster of NAD(P) transhydrogenase subunit beta OS=Aeromonas hydrophila subsp. hydrophila (strain ATCC 7966 / NCIB 9240) GN=pntB PE=3 SV=1 (A0KQF3_AERHH)	NAD(P) transhydrogenase subunit beta OS=Aeromonas hydrophila subsp. hydrophila (strain ATCC 7966 / NCIB 9240) GN=pntB PE=3 SV=1	A0KQF3_AERHH	51.7316	1	7	0.267	1	1.0953
L13	Isobaric Tag Samples	L131	mascot_daemon_merge (F002726)	Cluster of NAD(P) transhydrogenase subunit alpha OS=Aeromonas hydrophila subsp. hydrophila (strain ATCC 7966 / NCIB 9240) GN=pntA PE=3 SV=1 (A0KQF4_AERHH)	NAD(P) transhydrogenase subunit alpha OS=Aeromonas hydrophila subsp. hydrophila (strain ATCC 7966 / NCIB 9240) GN=pntA PE=3 SV=1	A0KQF4_AERHH	53.083	1	7	0.327	1	0.9046
L13	Isobaric Tag Samples	L131	mascot_daemon_merge (F002726)	Cluster of Putative transporter OS=Aeromonas hydrophila subsp. hydrophila (strain ATCC 7966 / NCIB 9240) GN=AHA_4090 PE=4 SV=1 (A0KQG3_AERHH)	Putative transporter OS=Aeromonas hydrophila subsp. hydrophila (strain ATCC 7966 / NCIB 9240) GN=AHA_4090 PE=4 SV=1	A0KQG3_AERHH	49.7201	1	7	0.0428	1	0.7487
L13	Isobaric Tag Samples	L131	mascot_daemon_merge (F002726)	Cluster of Carbamate kinase OS=Aeromonas hydrophila subsp. hydrophila (strain ATCC 7966 / NCIB 9240) GN=arcC-2 PE=3 SV=1 (A0KQG5_AERHH)	Carbamate kinase OS=Aeromonas hydrophila subsp. hydrophila (strain ATCC 7966 / NCIB 9240) GN=arcC-2 PE=3 SV=1	A0KQG5_AERHH	32.7224	1	7	0.136	1	0.2961
L13	Isobaric Tag Samples	L131	mascot_daemon_merge (F002726)	Cluster of Arginine deiminase OS=Aeromonas hydrophila subsp. hydrophila (strain ATCC 7966 / NCIB 9240) GN=arcA-2 PE=3 SV=1 (A0KQG6_AERHH)	Arginine deiminase OS=Aeromonas hydrophila subsp. hydrophila (strain ATCC 7966 / NCIB 9240) GN=arcA-2 PE=3 SV=1	A0KQG6_AERHH	45.5869	1	7	0.163	1	0.5708
L13	Isobaric Tag Samples	L131	mascot_daemon_merge (F002726)	Cluster of Outer-membrane protein A OS=Aeromonas hydrophila subsp. hydrophila (strain ATCC 7966 / NCIB 9240) GN=AHA_4200 PE=3 SV=1 (A0KQS2_AERHH)	Outer-membrane protein A OS=Aeromonas hydrophila subsp. hydrophila (strain ATCC 7966 / NCIB 9240) GN=AHA_4200 PE=3 SV=1	A0KQS2_AERHH	38.8922	1	7	0.193	1	0.4489
L13	Isobaric Tag Samples	L131	mascot_daemon_merge (F002726)	Cluster of Thiol:disulfide interchange protein OS=Aeromonas hydrophila subsp. hydrophila (strain ATCC 7966 / NCIB 9240) GN=dsbA PE=3 SV=1 (A0KQT8_AERHH)	Thiol:disulfide interchange protein OS=Aeromonas hydrophila subsp. hydrophila (strain ATCC 7966 / NCIB 9240) GN=dsbA PE=3 SV=1	A0KQT8_AERHH	22.7093	1	7	0.114	1	1.5172
L13	Isobaric Tag Samples	L131	mascot_daemon_merge (F002726)	Cluster of ATP synthase epsilon chain OS=Aeromonas hydrophila subsp. hydrophila (strain ATCC 7966 / NCIB 9240) GN=atpC PE=3 SV=1 (A0KQX7_AERHH)	ATP synthase epsilon chain OS=Aeromonas hydrophila subsp. hydrophila (strain ATCC 7966 / NCIB 9240) GN=atpC PE=3 SV=1	A0KQX7_AERHH	14.9891	1	7	0.173	1	1.3978
L13	Isobaric Tag Samples	L131	mascot_daemon_merge (F002726)	Cluster of Ferrichrome receptor OS=Aeromonas hydrophila subsp. hydrophila (strain ATCC 7966 / NCIB 9240) GN=AHA_4275 PE=3 SV=1 (A0KQZ1_AERHH)	Ferrichrome receptor OS=Aeromonas hydrophila subsp. hydrophila (strain ATCC 7966 / NCIB 9240) GN=AHA_4275 PE=3 SV=1	A0KQZ1_AERHH	78.2802	1	7	0.353	1	1.0037
L13	Isobaric Tag Samples	L131	mascot_daemon_merge (F002726)	Cluster of Acriflavin resistance plasma membrane protein OS=Aeromonas hydrophila subsp. hydrophila (strain ATCC 7966 / NCIB 9240) GN=AHA_0021 PE=4 SV=1 (A0KR19_AERHH)	Acriflavin resistance plasma membrane protein OS=Aeromonas hydrophila subsp. hydrophila (strain ATCC 7966 / NCIB 9240) GN=AHA_0021 PE=4 SV=1	A0KR19_AERHH	110.739	1	7	0.0526	1	0.8819
L13	Isobaric Tag Samples	L131	mascot_daemon_merge (F002726)	Cluster of RND transporter, hydrophobe/amphiphile efflux-1 (HAE1) family, MFP subunit OS=Aeromonas hydrophila subsp. hydrophila (strain ATCC 7966 / NCIB 9240) GN=AHA_0022 PE=4 SV=1 (A0KR20_AERHH)	RND transporter, hydrophobe/amphiphile efflux-1 (HAE1) family, MFP subunit OS=Aeromonas hydrophila subsp. hydrophila (strain ATCC 7966 / NCIB 9240) GN=AHA_0022 PE=4 SV=1	A0KR20_AERHH	40.7926	1	7	0.323	1	0.9425
L13	Isobaric Tag Samples	L131	mascot_daemon_merge (F002726)	Cluster of Undecaprenyl-phosphate 4-deoxy-4-formamido-L-arabinose transferase OS=Aeromonas hydrophila subsp. hydrophila (strain ATCC 7966 / NCIB 9240) GN=arnC PE=3 SV=1 (ARNC_AERHH)	Undecaprenyl-phosphate 4-deoxy-4-formamido-L-arabinose transferase OS=Aeromonas hydrophila subsp. hydrophila (strain ATCC 7966 / NCIB 9240) GN=arnC PE=3 SV=1	ARNC_AERHH	36.0906	1	7	0.129	0.9964	4.9354
L13	Isobaric Tag Samples	L131	mascot_daemon_merge (F002726)	Cluster of ATP synthase subunit alpha OS=Aeromonas hydrophila subsp. hydrophila (strain ATCC 7966 / NCIB 9240) GN=atpA PE=3 SV=1 (ATPA_AERHH)	ATP synthase subunit alpha OS=Aeromonas hydrophila subsp. hydrophila (strain ATCC 7966 / NCIB 9240) GN=atpA PE=3 SV=1	ATPA_AERHH	55.2459	1	7	0.433	1	1.1716
L13	Isobaric Tag Samples	L131	mascot_daemon_merge (F002726)	Cluster of ATP synthase subunit beta OS=Aeromonas hydrophila subsp. hydrophila (strain ATCC 7966 / NCIB 9240) GN=atpD PE=3 SV=1 (ATPB_AERHH)	ATP synthase subunit beta OS=Aeromonas hydrophila subsp. hydrophila (strain ATCC 7966 / NCIB 9240) GN=atpD PE=3 SV=1	ATPB_AERHH	50.2863	1	7	0.476	1	0.8025
L13	Isobaric Tag Samples	L131	mascot_daemon_merge (F002726)	Cluster of ATP synthase subunit b OS=Aeromonas hydrophila subsp. hydrophila (strain ATCC 7966 / NCIB 9240) GN=atpF PE=3 SV=1 (ATPF_AERHH)	ATP synthase subunit b OS=Aeromonas hydrophila subsp. hydrophila (strain ATCC 7966 / NCIB 9240) GN=atpF PE=3 SV=1	ATPF_AERHH	17.0315	1	7	0.551	0.9732	1.7355
L13	Isobaric Tag Samples	L131	mascot_daemon_merge (F002726)	Cluster of ATP synthase gamma chain OS=Aeromonas hydrophila subsp. hydrophila (strain ATCC 7966 / NCIB 9240) GN=atpG PE=3 SV=1 (ATPG_AERHH)	ATP synthase gamma chain OS=Aeromonas hydrophila subsp. hydrophila (strain ATCC 7966 / NCIB 9240) GN=atpG PE=3 SV=1	ATPG_AERHH	31.9322	1	7	0.153	1	1.2673
L13	Isobaric Tag Samples	L131	mascot_daemon_merge (F002726)	Cluster of 60 kDa chaperonin OS=Aeromonas hydrophila subsp. hydrophila (strain ATCC 7966 / NCIB 9240) GN=groL PE=3 SV=1 (CH60_AERHH)	60 kDa chaperonin OS=Aeromonas hydrophila subsp. hydrophila (strain ATCC 7966 / NCIB 9240) GN=groL PE=3 SV=1	CH60_AERHH	57.1809	1	7	0.134	1	1.5225
L13	Isobaric Tag Samples	L131	mascot_daemon_merge (F002726)	Cluster of ATP-dependent Clp protease ATP-binding subunit ClpX OS=Aeromonas hydrophila subsp. hydrophila (strain ATCC 7966 / NCIB 9240) GN=clpX PE=3 SV=1 (CLPX_AERHH)	ATP-dependent Clp protease ATP-binding subunit ClpX OS=Aeromonas hydrophila subsp. hydrophila (strain ATCC 7966 / NCIB 9240) GN=clpX PE=3 SV=1	CLPX_AERHH	46.3466	1	8	0.104	1	0.7072
L13	Isobaric Tag Samples	L131	mascot_daemon_merge (F002726)	Cluster of Chaperone protein DnaJ OS=Aeromonas hydrophila subsp. hydrophila (strain ATCC 7966 / NCIB 9240) GN=dnaJ PE=3 SV=1 (DNAJ_AERHH)	Chaperone protein DnaJ OS=Aeromonas hydrophila subsp. hydrophila (strain ATCC 7966 / NCIB 9240) GN=dnaJ PE=3 SV=1	DNAJ_AERHH	41.1419	1	8	0.0711	1	1.2292
L13	Isobaric Tag Samples	L131	mascot_daemon_merge (F002726)	Cluster of Chaperone protein DnaK OS=Aeromonas hydrophila subsp. hydrophila (strain ATCC 7966 / NCIB 9240) GN=dnaK PE=3 SV=1 (DNAK_AERHH)	Chaperone protein DnaK OS=Aeromonas hydrophila subsp. hydrophila (strain ATCC 7966 / NCIB 9240) GN=dnaK PE=3 SV=1	DNAK_AERHH	69.4306	1	8	0.106	1	0.9918
L13	Isobaric Tag Samples	L131	mascot_daemon_merge (F002726)	Cluster of Elongation factor G OS=Aeromonas hydrophila subsp. hydrophila (strain ATCC 7966 / NCIB 9240) GN=fusA PE=3 SV=1 (EFG_AERHH)	Elongation factor G OS=Aeromonas hydrophila subsp. hydrophila (strain ATCC 7966 / NCIB 9240) GN=fusA PE=3 SV=1	EFG_AERHH	77.5563	1	8	0.379	1	0.8079
L13	Isobaric Tag Samples	L131	mascot_daemon_merge (F002726)	Cluster of Elongation factor P OS=Aeromonas hydrophila subsp. hydrophila (strain ATCC 7966 / NCIB 9240) GN=efp PE=3 SV=1 (EFP_AERHH)	Elongation factor P OS=Aeromonas hydrophila subsp. hydrophila (strain ATCC 7966 / NCIB 9240) GN=efp PE=3 SV=1	EFP_AERHH	21.126	1	8	0.186	1	0.9539
L13	Isobaric Tag Samples	L131	mascot_daemon_merge (F002726)	Cluster of Elongation factor Ts OS=Aeromonas hydrophila subsp. hydrophila (strain ATCC 7966 / NCIB 9240) GN=tsf PE=3 SV=1 (EFTS_AERHH)	Elongation factor Ts OS=Aeromonas hydrophila subsp. hydrophila (strain ATCC 7966 / NCIB 9240) GN=tsf PE=3 SV=1	EFTS_AERHH	31.2002	1	8	0.099	1	0.783
L13	Isobaric Tag Samples	L131	mascot_daemon_merge (F002726)	Cluster of Elongation factor Tu OS=Aeromonas hydrophila subsp. hydrophila (strain ATCC 7966 / NCIB 9240) GN=tuf1 PE=3 SV=1 (EFTU_AERHH)	Elongation factor Tu OS=Aeromonas hydrophila subsp. hydrophila (strain ATCC 7966 / NCIB 9240) GN=tuf1 PE=3 SV=1	EFTU_AERHH	43.3815	1	8	0.538	1.0358	0.7787
L13	Isobaric Tag Samples	L131	mascot_daemon_merge (F002726)	Cluster of Enolase OS=Aeromonas hydrophila subsp. hydrophila (strain ATCC 7966 / NCIB 9240) GN=eno PE=3 SV=1 (ENO_AERHH)	Enolase OS=Aeromonas hydrophila subsp. hydrophila (strain ATCC 7966 / NCIB 9240) GN=eno PE=3 SV=1	ENO_AERHH	45.7218	1	8	0.219	1	0.7967
L13	Isobaric Tag Samples	L131	mascot_daemon_merge (F002726)	Cluster of DNA-binding protein Fis OS=Aeromonas hydrophila subsp. hydrophila (strain ATCC 7966 / NCIB 9240) GN=fis PE=3 SV=1 (FIS_AERHH)	DNA-binding protein Fis OS=Aeromonas hydrophila subsp. hydrophila (strain ATCC 7966 / NCIB 9240) GN=fis PE=3 SV=1	FIS_AERHH	11.1699	1	8	0.173	1	1.1182
L13	Isobaric Tag Samples	L131	mascot_daemon_merge (F002726)	Cluster of Flagellar P-ring protein OS=Aeromonas hydrophila subsp. hydrophila (strain ATCC 7966 / NCIB 9240) GN=flgI PE=3 SV=1 (FLGI_AERHH)	Flagellar P-ring protein OS=Aeromonas hydrophila subsp. hydrophila (strain ATCC 7966 / NCIB 9240) GN=flgI PE=3 SV=1	FLGI_AERHH	38.1786	1	8	0.233	1	1.8004
L13	Isobaric Tag Samples	L131	mascot_daemon_merge (F002726)	Cluster of Glycerol kinase OS=Aeromonas hydrophila subsp. hydrophila (strain ATCC 7966 / NCIB 9240) GN=glpK PE=3 SV=1 (GLPK_AERHH)	Glycerol kinase OS=Aeromonas hydrophila subsp. hydrophila (strain ATCC 7966 / NCIB 9240) GN=glpK PE=3 SV=1	GLPK_AERHH	55.5767	1	8	0.064	1	0.4718
L13	Isobaric Tag Samples	L131	mascot_daemon_merge (F002726)	Cluster of RNA-binding protein Hfq OS=Aeromonas hydrophila subsp. hydrophila (strain ATCC 7966 / NCIB 9240) GN=hfq PE=3 SV=1 (HFQ_AERHH)	RNA-binding protein Hfq OS=Aeromonas hydrophila subsp. hydrophila (strain ATCC 7966 / NCIB 9240) GN=hfq PE=3 SV=1	HFQ_AERHH	9.5638	1	8	0.391	1	2.2535
L13	Isobaric Tag Samples	L131	mascot_daemon_merge (F002726)	Cluster of ADP-L-glycero-D-manno-heptose-6-epimerase OS=Aeromonas hydrophila subsp. hydrophila (strain ATCC 7966 / NCIB 9240) GN=hldD PE=3 SV=1 (HLDD_AERHH)	ADP-L-glycero-D-manno-heptose-6-epimerase OS=Aeromonas hydrophila subsp. hydrophila (strain ATCC 7966 / NCIB 9240) GN=hldD PE=3 SV=1	HLDD_AERHH	36.1617	1	8	0.135	1	0.4626
L13	Isobaric Tag Samples	L131	mascot_daemon_merge (F002726)	Cluster of Chaperone protein HtpG OS=Aeromonas hydrophila subsp. hydrophila (strain ATCC 7966 / NCIB 9240) GN=htpG PE=3 SV=1 (HTPG_AERHH)	Chaperone protein HtpG OS=Aeromonas hydrophila subsp. hydrophila (strain ATCC 7966 / NCIB 9240) GN=htpG PE=3 SV=1	HTPG_AERHH	71.8602	1	9	0.197	1	0.748
L13	Isobaric Tag Samples	L131	mascot_daemon_merge (F002726)	Cluster of Formimidoylglutamase OS=Aeromonas hydrophila subsp. hydrophila (strain ATCC 7966 / NCIB 9240) GN=hutG PE=3 SV=1 (HUTG_AERHH)	Formimidoylglutamase OS=Aeromonas hydrophila subsp. hydrophila (strain ATCC 7966 / NCIB 9240) GN=hutG PE=3 SV=1	HUTG_AERHH	33.8337	1	9	0.153	1.0187	1.7529
L13	Isobaric Tag Samples	L131	mascot_daemon_merge (F002726)	Cluster of Translation initiation factor IF-2 OS=Aeromonas hydrophila subsp. hydrophila (strain ATCC 7966 / NCIB 9240) GN=infB PE=3 SV=1 (IF2_AERHH)	Translation initiation factor IF-2 OS=Aeromonas hydrophila subsp. hydrophila (strain ATCC 7966 / NCIB 9240) GN=infB PE=3 SV=1	IF2_AERHH	98.169	1	9	0.125	1	0.9172
L13	Isobaric Tag Samples	L131	mascot_daemon_merge (F002726)	Cluster of Maltoporin OS=Aeromonas hydrophila subsp. hydrophila (strain ATCC 7966 / NCIB 9240) GN=lamB PE=3 SV=2 (LAMB_AERHH)	Maltoporin OS=Aeromonas hydrophila subsp. hydrophila (strain ATCC 7966 / NCIB 9240) GN=lamB PE=3 SV=2	LAMB_AERHH	48.4905	1	9	0.643	1.0838	1.2118
L13	Isobaric Tag Samples	L131	mascot_daemon_merge (F002726)	Cluster of Elongation factor 4 OS=Aeromonas hydrophila subsp. hydrophila (strain ATCC 7966 / NCIB 9240) GN=lepA PE=3 SV=1 (LEPA_AERHH)	Elongation factor 4 OS=Aeromonas hydrophila subsp. hydrophila (strain ATCC 7966 / NCIB 9240) GN=lepA PE=3 SV=1	LEPA_AERHH	66.0273	1	9	0.067	1	0.8235
L13	Isobaric Tag Samples	L131	mascot_daemon_merge (F002726)	Cluster of Prolipoprotein diacylglyceryl transferase OS=Aeromonas hydrophila subsp. hydrophila (strain ATCC 7966 / NCIB 9240) GN=lgt PE=3 SV=1 (LGT_AERHH)	Prolipoprotein diacylglyceryl transferase OS=Aeromonas hydrophila subsp. hydrophila (strain ATCC 7966 / NCIB 9240) GN=lgt PE=3 SV=1	LGT_AERHH	31.1419	1	9	0.109	1	1.0104
L13	Isobaric Tag Samples	L131	mascot_daemon_merge (F002726)	Cluster of LPS-assembly protein LptD OS=Aeromonas hydrophila subsp. hydrophila (strain ATCC 7966 / NCIB 9240) GN=lptD PE=3 SV=1 (LPTD_AERHH)	LPS-assembly protein LptD OS=Aeromonas hydrophila subsp. hydrophila (strain ATCC 7966 / NCIB 9240) GN=lptD PE=3 SV=1	LPTD_AERHH	92.0972	1	9	0.441	1	1.1014
L13	Isobaric Tag Samples	L131	mascot_daemon_merge (F002726)	Cluster of UDP-N-acetylglucosamine 1-carboxyvinyltransferase OS=Aeromonas hydrophila subsp. hydrophila (strain ATCC 7966 / NCIB 9240) GN=murA PE=3 SV=1 (MURA_AERHH)	UDP-N-acetylglucosamine 1-carboxyvinyltransferase OS=Aeromonas hydrophila subsp. hydrophila (strain ATCC 7966 / NCIB 9240) GN=murA PE=3 SV=1	MURA_AERHH	44.4633	1	9	0.0909	1	0.5551
L13	Isobaric Tag Samples	L131	mascot_daemon_merge (F002726)	Cluster of K(+)/H(+) antiporter NhaP2 OS=Aeromonas hydrophila subsp. hydrophila (strain ATCC 7966 / NCIB 9240) GN=nhaP2 PE=3 SV=1 (NHAP2_AERHH)	K(+)/H(+) antiporter NhaP2 OS=Aeromonas hydrophila subsp. hydrophila (strain ATCC 7966 / NCIB 9240) GN=nhaP2 PE=3 SV=1	NHAP2_AERHH	61.4245	1	9	0.0557	1	1.1412
L13	Isobaric Tag Samples	L131	mascot_daemon_merge (F002726)	Cluster of GTPase Obg OS=Aeromonas hydrophila subsp. hydrophila (strain ATCC 7966 / NCIB 9240) GN=obg PE=3 SV=1 (OBG_AERHH)	GTPase Obg OS=Aeromonas hydrophila subsp. hydrophila (strain ATCC 7966 / NCIB 9240) GN=obg PE=3 SV=1	OBG_AERHH	43.8932	1	10	0.09	1	1.2202
L13	Isobaric Tag Samples	L131	mascot_daemon_merge (F002726)	Cluster of Ornithine carbamoyltransferase OS=Aeromonas hydrophila subsp. hydrophila (strain ATCC 7966 / NCIB 9240) GN=argF PE=3 SV=1 (OTC_AERHH)	Ornithine carbamoyltransferase OS=Aeromonas hydrophila subsp. hydrophila (strain ATCC 7966 / NCIB 9240) GN=argF PE=3 SV=1	OTC_AERHH	37.5969	1	10	0.266	1	2.5602
L13	Isobaric Tag Samples	L131	mascot_daemon_merge (F002726)	Cluster of Phosphoglycerate kinase OS=Aeromonas hydrophila subsp. hydrophila (strain ATCC 7966 / NCIB 9240) GN=pgk PE=3 SV=1 (PGK_AERHH)	Phosphoglycerate kinase OS=Aeromonas hydrophila subsp. hydrophila (strain ATCC 7966 / NCIB 9240) GN=pgk PE=3 SV=1	PGK_AERHH	40.4435	1	10	0.0491	1	0.3232
L13	Isobaric Tag Samples	L131	mascot_daemon_merge (F002726)	Cluster of CTP synthase OS=Aeromonas hydrophila subsp. hydrophila (strain ATCC 7966 / NCIB 9240) GN=pyrG PE=3 SV=1 (PYRG_AERHH)	CTP synthase OS=Aeromonas hydrophila subsp. hydrophila (strain ATCC 7966 / NCIB 9240) GN=pyrG PE=3 SV=1	PYRG_AERHH	59.9797	1	10	0.0752	1	0.5922
L13	Isobaric Tag Samples	L131	mascot_daemon_merge (F002726)	Cluster of Protein RecA OS=Aeromonas hydrophila subsp. hydrophila (strain ATCC 7966 / NCIB 9240) GN=recA PE=3 SV=1 (RECA_AERHH)	Protein RecA OS=Aeromonas hydrophila subsp. hydrophila (strain ATCC 7966 / NCIB 9240) GN=recA PE=3 SV=1	RECA_AERHH	37.9765	1	10	0.201	1	0.8373
L13	Isobaric Tag Samples	L131	mascot_daemon_merge (F002726)	Cluster of ATP-dependent RNA helicase RhlB OS=Aeromonas hydrophila subsp. hydrophila (strain ATCC 7966 / NCIB 9240) GN=rhlB PE=3 SV=1 (RHLB_AERHH)	ATP-dependent RNA helicase RhlB OS=Aeromonas hydrophila subsp. hydrophila (strain ATCC 7966 / NCIB 9240) GN=rhlB PE=3 SV=1	RHLB_AERHH	48.2827	1	10	0.0536	1	0.8897
L13	Isobaric Tag Samples	L131	mascot_daemon_merge (F002726)	Cluster of 50S ribosomal protein L1 OS=Aeromonas hydrophila subsp. hydrophila (strain ATCC 7966 / NCIB 9240) GN=rplA PE=3 SV=1 (RL1_AERHH)	50S ribosomal protein L1 OS=Aeromonas hydrophila subsp. hydrophila (strain ATCC 7966 / NCIB 9240) GN=rplA PE=3 SV=1	RL1_AERHH	24.6003	1	10	0.296	1	1.2535
L13	Isobaric Tag Samples	L131	mascot_daemon_merge (F002726)	Cluster of 50S ribosomal protein L10 OS=Aeromonas hydrophila subsp. hydrophila (strain ATCC 7966 / NCIB 9240) GN=rplJ PE=3 SV=1 (RL10_AERHH)	50S ribosomal protein L10 OS=Aeromonas hydrophila subsp. hydrophila (strain ATCC 7966 / NCIB 9240) GN=rplJ PE=3 SV=1	RL10_AERHH	17.818	1	10	0.108	1	2.404
L13	Isobaric Tag Samples	L131	mascot_daemon_merge (F002726)	Cluster of 50S ribosomal protein L11 OS=Aeromonas hydrophila subsp. hydrophila (strain ATCC 7966 / NCIB 9240) GN=rplK PE=3 SV=1 (RL11_AERHH)	50S ribosomal protein L11 OS=Aeromonas hydrophila subsp. hydrophila (strain ATCC 7966 / NCIB 9240) GN=rplK PE=3 SV=1	RL11_AERHH	14.9895	1	10	0.225	1	0.9269
L13	Isobaric Tag Samples	L131	mascot_daemon_merge (F002726)	Cluster of 50S ribosomal protein L13 OS=Aeromonas hydrophila subsp. hydrophila (strain ATCC 7966 / NCIB 9240) GN=rplM PE=3 SV=1 (RL13_AERHH)	50S ribosomal protein L13 OS=Aeromonas hydrophila subsp. hydrophila (strain ATCC 7966 / NCIB 9240) GN=rplM PE=3 SV=1	RL13_AERHH	15.7947	1	10	0.261	1	1.1155
L13	Isobaric Tag Samples	L131	mascot_daemon_merge (F002726)	Cluster of 50S ribosomal protein L14 OS=Aeromonas hydrophila subsp. hydrophila (strain ATCC 7966 / NCIB 9240) GN=rplN PE=3 SV=1 (RL14_AERHH)	50S ribosomal protein L14 OS=Aeromonas hydrophila subsp. hydrophila (strain ATCC 7966 / NCIB 9240) GN=rplN PE=3 SV=1	RL14_AERHH	13.4029	1	11	0.443	1	1.8388
L13	Isobaric Tag Samples	L131	mascot_daemon_merge (F002726)	Cluster of 50S ribosomal protein L15 OS=Aeromonas hydrophila subsp. hydrophila (strain ATCC 7966 / NCIB 9240) GN=rplO PE=3 SV=1 (RL15_AERHH)	50S ribosomal protein L15 OS=Aeromonas hydrophila subsp. hydrophila (strain ATCC 7966 / NCIB 9240) GN=rplO PE=3 SV=1	RL15_AERHH	15.0667	1	11	0.579	1	1.2622
L13	Isobaric Tag Samples	L131	mascot_daemon_merge (F002726)	Cluster of 50S ribosomal protein L16 OS=Aeromonas hydrophila subsp. hydrophila (strain ATCC 7966 / NCIB 9240) GN=rplP PE=3 SV=1 (RL16_AERHH)	50S ribosomal protein L16 OS=Aeromonas hydrophila subsp. hydrophila (strain ATCC 7966 / NCIB 9240) GN=rplP PE=3 SV=1	RL16_AERHH	15.3823	1	11	0.394	1	0.6192
L13	Isobaric Tag Samples	L131	mascot_daemon_merge (F002726)	Cluster of 50S ribosomal protein L17 OS=Aeromonas hydrophila subsp. hydrophila (strain ATCC 7966 / NCIB 9240) GN=rplQ PE=3 SV=1 (RL17_AERHH)	50S ribosomal protein L17 OS=Aeromonas hydrophila subsp. hydrophila (strain ATCC 7966 / NCIB 9240) GN=rplQ PE=3 SV=1	RL17_AERHH	14.3172	1	11	0.441	0.9886	1.7743
L13	Isobaric Tag Samples	L131	mascot_daemon_merge (F002726)	Cluster of 50S ribosomal protein L18 OS=Aeromonas hydrophila subsp. hydrophila (strain ATCC 7966 / NCIB 9240) GN=rplR PE=3 SV=1 (RL18_AERHH)	50S ribosomal protein L18 OS=Aeromonas hydrophila subsp. hydrophila (strain ATCC 7966 / NCIB 9240) GN=rplR PE=3 SV=1	RL18_AERHH	12.4776	1	11	0.214	1	2.5007
L13	Isobaric Tag Samples	L131	mascot_daemon_merge (F002726)	Cluster of 50S ribosomal protein L19 OS=Aeromonas hydrophila subsp. hydrophila (strain ATCC 7966 / NCIB 9240) GN=rplS PE=3 SV=1 (RL19_AERHH)	50S ribosomal protein L19 OS=Aeromonas hydrophila subsp. hydrophila (strain ATCC 7966 / NCIB 9240) GN=rplS PE=3 SV=1	RL19_AERHH	13.1644	1	11	0.6	1	4.3961
L13	Isobaric Tag Samples	L131	mascot_daemon_merge (F002726)	Cluster of 50S ribosomal protein L2 OS=Aeromonas hydrophila subsp. hydrophila (strain ATCC 7966 / NCIB 9240) GN=rplB PE=3 SV=1 (RL2_AERHH)	50S ribosomal protein L2 OS=Aeromonas hydrophila subsp. hydrophila (strain ATCC 7966 / NCIB 9240) GN=rplB PE=3 SV=1	RL2_AERHH	30.0485	1	12	0.564	1	1.832
L13	Isobaric Tag Samples	L131	mascot_daemon_merge (F002726)	Cluster of 50S ribosomal protein L20 OS=Aeromonas hydrophila subsp. hydrophila (strain ATCC 7966 / NCIB 9240) GN=rplT PE=3 SV=1 (RL20_AERHH)	50S ribosomal protein L20 OS=Aeromonas hydrophila subsp. hydrophila (strain ATCC 7966 / NCIB 9240) GN=rplT PE=3 SV=1	RL20_AERHH	13.4263	1	12	0.364	1	1.6315
L13	Isobaric Tag Samples	L131	mascot_daemon_merge (F002726)	Cluster of 50S ribosomal protein L21 OS=Aeromonas hydrophila subsp. hydrophila (strain ATCC 7966 / NCIB 9240) GN=rplU PE=3 SV=1 (RL21_AERHH)	50S ribosomal protein L21 OS=Aeromonas hydrophila subsp. hydrophila (strain ATCC 7966 / NCIB 9240) GN=rplU PE=3 SV=1	RL21_AERHH	11.3985	1	12	0.272	1	1.7015
L13	Isobaric Tag Samples	L131	mascot_daemon_merge (F002726)	Cluster of 50S ribosomal protein L22 OS=Aeromonas hydrophila subsp. hydrophila (strain ATCC 7966 / NCIB 9240) GN=rplV PE=3 SV=1 (RL22_AERHH)	50S ribosomal protein L22 OS=Aeromonas hydrophila subsp. hydrophila (strain ATCC 7966 / NCIB 9240) GN=rplV PE=3 SV=1	RL22_AERHH	12.3668	1	12	0.281	1	2.1167
L13	Isobaric Tag Samples	L131	mascot_daemon_merge (F002726)	Cluster of 50S ribosomal protein L23 OS=Aeromonas hydrophila subsp. hydrophila (strain ATCC 7966 / NCIB 9240) GN=rplW PE=3 SV=1 (RL23_AERHH)	50S ribosomal protein L23 OS=Aeromonas hydrophila subsp. hydrophila (strain ATCC 7966 / NCIB 9240) GN=rplW PE=3 SV=1	RL23_AERHH	11.1331	1	12	0.36	1	1.6448
L13	Isobaric Tag Samples	L131	mascot_daemon_merge (F002726)	Cluster of 50S ribosomal protein L24 OS=Aeromonas hydrophila subsp. hydrophila (strain ATCC 7966 / NCIB 9240) GN=rplX PE=3 SV=1 (RL24_AERHH)	50S ribosomal protein L24 OS=Aeromonas hydrophila subsp. hydrophila (strain ATCC 7966 / NCIB 9240) GN=rplX PE=3 SV=1	RL24_AERHH	11.3093	1	13	0.552	1	1.9062
L13	Isobaric Tag Samples	L131	mascot_daemon_merge (F002726)	Cluster of 50S ribosomal protein L27 OS=Aeromonas hydrophila subsp. hydrophila (strain ATCC 7966 / NCIB 9240) GN=rpmA PE=3 SV=1 (RL27_AERHH)	50S ribosomal protein L27 OS=Aeromonas hydrophila subsp. hydrophila (strain ATCC 7966 / NCIB 9240) GN=rpmA PE=3 SV=1	RL27_AERHH	9.0516	1	13	0.224	1	1.0924
L13	Isobaric Tag Samples	L131	mascot_daemon_merge (F002726)	Cluster of 50S ribosomal protein L28 OS=Aeromonas hydrophila subsp. hydrophila (strain ATCC 7966 / NCIB 9240) GN=rpmB PE=3 SV=1 (RL28_AERHH)	50S ribosomal protein L28 OS=Aeromonas hydrophila subsp. hydrophila (strain ATCC 7966 / NCIB 9240) GN=rpmB PE=3 SV=1	RL28_AERHH	8.854	1	13	0.308	1	1.1086
L13	Isobaric Tag Samples	L131	mascot_daemon_merge (F002726)	Cluster of 50S ribosomal protein L3 OS=Aeromonas hydrophila subsp. hydrophila (strain ATCC 7966 / NCIB 9240) GN=rplC PE=3 SV=1 (RL3_AERHH)	50S ribosomal protein L3 OS=Aeromonas hydrophila subsp. hydrophila (strain ATCC 7966 / NCIB 9240) GN=rplC PE=3 SV=1	RL3_AERHH	22.4221	1	14	0.49	1	1.3988
L13	Isobaric Tag Samples	L131	mascot_daemon_merge (F002726)	Cluster of 50S ribosomal protein L30 OS=Aeromonas hydrophila subsp. hydrophila (strain ATCC 7966 / NCIB 9240) GN=rpmD PE=3 SV=1 (RL30_AERHH)	50S ribosomal protein L30 OS=Aeromonas hydrophila subsp. hydrophila (strain ATCC 7966 / NCIB 9240) GN=rpmD PE=3 SV=1	RL30_AERHH	6.6107	1	14	0.424	1	1.7761
L13	Isobaric Tag Samples	L131	mascot_daemon_merge (F002726)	Cluster of 50S ribosomal protein L35 OS=Aeromonas hydrophila subsp. hydrophila (strain ATCC 7966 / NCIB 9240) GN=rpmI PE=3 SV=1 (RL35_AERHH)	50S ribosomal protein L35 OS=Aeromonas hydrophila subsp. hydrophila (strain ATCC 7966 / NCIB 9240) GN=rpmI PE=3 SV=1	RL35_AERHH	7.4793	1	14	0.262	1	0.3622
L13	Isobaric Tag Samples	L131	mascot_daemon_merge (F002726)	Cluster of 50S ribosomal protein L4 OS=Aeromonas hydrophila subsp. hydrophila (strain ATCC 7966 / NCIB 9240) GN=rplD PE=3 SV=1 (RL4_AERHH)	50S ribosomal protein L4 OS=Aeromonas hydrophila subsp. hydrophila (strain ATCC 7966 / NCIB 9240) GN=rplD PE=3 SV=1	RL4_AERHH	22.1969	1	15	0.348	1	1.1177
L13	Isobaric Tag Samples	L131	mascot_daemon_merge (F002726)	Cluster of 50S ribosomal protein L5 OS=Aeromonas hydrophila subsp. hydrophila (strain ATCC 7966 / NCIB 9240) GN=rplE PE=3 SV=1 (RL5_AERHH)	50S ribosomal protein L5 OS=Aeromonas hydrophila subsp. hydrophila (strain ATCC 7966 / NCIB 9240) GN=rplE PE=3 SV=1	RL5_AERHH	20.2577	1	15	0.709	1	1.2212
L13	Isobaric Tag Samples	L131	mascot_daemon_merge (F002726)	Cluster of 50S ribosomal protein L6 OS=Aeromonas hydrophila subsp. hydrophila (strain ATCC 7966 / NCIB 9240) GN=rplF PE=3 SV=1 (RL6_AERHH)	50S ribosomal protein L6 OS=Aeromonas hydrophila subsp. hydrophila (strain ATCC 7966 / NCIB 9240) GN=rplF PE=3 SV=1	RL6_AERHH	18.522	1	15	0.486	1	1.1726
L13	Isobaric Tag Samples	L131	mascot_daemon_merge (F002726)	Cluster of 50S ribosomal protein L7/L12 OS=Aeromonas hydrophila subsp. hydrophila (strain ATCC 7966 / NCIB 9240) GN=rplL PE=3 SV=1 (RL7_AERHH)	50S ribosomal protein L7/L12 OS=Aeromonas hydrophila subsp. hydrophila (strain ATCC 7966 / NCIB 9240) GN=rplL PE=3 SV=1	RL7_AERHH	12.3851	1	16	0.306	1	1.6659
L13	Isobaric Tag Samples	L131	mascot_daemon_merge (F002726)	Cluster of 50S ribosomal protein L9 OS=Aeromonas hydrophila subsp. hydrophila (strain ATCC 7966 / NCIB 9240) GN=rplI PE=3 SV=1 (RL9_AERHH)	50S ribosomal protein L9 OS=Aeromonas hydrophila subsp. hydrophila (strain ATCC 7966 / NCIB 9240) GN=rplI PE=3 SV=1	RL9_AERHH	15.3747	1	17	0.568	1	2.7718
L13	Isobaric Tag Samples	L131	mascot_daemon_merge (F002726)	Cluster of DNA-directed RNA polymerase subunit alpha OS=Aeromonas hydrophila subsp. hydrophila (strain ATCC 7966 / NCIB 9240) GN=rpoA PE=3 SV=1 (RPOA_AERHH)	DNA-directed RNA polymerase subunit alpha OS=Aeromonas hydrophila subsp. hydrophila (strain ATCC 7966 / NCIB 9240) GN=rpoA PE=3 SV=1	RPOA_AERHH	36.196	1	17	0.216	1	0.8223
L13	Isobaric Tag Samples	L131	mascot_daemon_merge (F002726)	Cluster of DNA-directed RNA polymerase subunit beta OS=Aeromonas hydrophila subsp. hydrophila (strain ATCC 7966 / NCIB 9240) GN=rpoB PE=3 SV=2 (RPOB_AERHH)	DNA-directed RNA polymerase subunit beta OS=Aeromonas hydrophila subsp. hydrophila (strain ATCC 7966 / NCIB 9240) GN=rpoB PE=3 SV=2	RPOB_AERHH	150.23	1	17	0.103	1	0.7873
L13	Isobaric Tag Samples	L131	mascot_daemon_merge (F002726)	Cluster of DNA-directed RNA polymerase subunit beta' OS=Aeromonas hydrophila subsp. hydrophila (strain ATCC 7966 / NCIB 9240) GN=rpoC PE=3 SV=1 (RPOC_AERHH)	DNA-directed RNA polymerase subunit beta' OS=Aeromonas hydrophila subsp. hydrophila (strain ATCC 7966 / NCIB 9240) GN=rpoC PE=3 SV=1	RPOC_AERHH	158.235	1	17	0.129	1	1.0389
L13	Isobaric Tag Samples	L131	mascot_daemon_merge (F002726)	Cluster of 30S ribosomal protein S11 OS=Aeromonas hydrophila subsp. hydrophila (strain ATCC 7966 / NCIB 9240) GN=rpsK PE=3 SV=1 (RS11_AERHH)	30S ribosomal protein S11 OS=Aeromonas hydrophila subsp. hydrophila (strain ATCC 7966 / NCIB 9240) GN=rpsK PE=3 SV=1	RS11_AERHH	13.8348	1	18	0.488	1	1.2862
L13	Isobaric Tag Samples	L131	mascot_daemon_merge (F002726)	Cluster of 30S ribosomal protein S12 OS=Aeromonas hydrophila subsp. hydrophila (strain ATCC 7966 / NCIB 9240) GN=rpsL PE=3 SV=1 (RS12_AERHH)	30S ribosomal protein S12 OS=Aeromonas hydrophila subsp. hydrophila (strain ATCC 7966 / NCIB 9240) GN=rpsL PE=3 SV=1	RS12_AERHH	13.7479	1	18	0.258	1	1.0173
L13	Isobaric Tag Samples	L131	mascot_daemon_merge (F002726)	Cluster of 30S ribosomal protein S13 OS=Aeromonas hydrophila subsp. hydrophila (strain ATCC 7966 / NCIB 9240) GN=rpsM PE=3 SV=1 (RS13_AERHH)	30S ribosomal protein S13 OS=Aeromonas hydrophila subsp. hydrophila (strain ATCC 7966 / NCIB 9240) GN=rpsM PE=3 SV=1	RS13_AERHH	13.2012	1	18	0.5	1	0.8998
L13	Isobaric Tag Samples	L131	mascot_daemon_merge (F002726)	Cluster of 30S ribosomal protein S14 OS=Aeromonas hydrophila subsp. hydrophila (strain ATCC 7966 / NCIB 9240) GN=rpsN PE=3 SV=1 (RS14_AERHH)	30S ribosomal protein S14 OS=Aeromonas hydrophila subsp. hydrophila (strain ATCC 7966 / NCIB 9240) GN=rpsN PE=3 SV=1	RS14_AERHH	11.516	1	18	0.317	1	0.9457
L13	Isobaric Tag Samples	L131	mascot_daemon_merge (F002726)	Cluster of 30S ribosomal protein S15 OS=Aeromonas hydrophila subsp. hydrophila (strain ATCC 7966 / NCIB 9240) GN=rpsO PE=3 SV=1 (RS15_AERHH)	30S ribosomal protein S15 OS=Aeromonas hydrophila subsp. hydrophila (strain ATCC 7966 / NCIB 9240) GN=rpsO PE=3 SV=1	RS15_AERHH	10.1401	1	18	0.337	1	1.443
L13	Isobaric Tag Samples	L131	mascot_daemon_merge (F002726)	Cluster of 30S ribosomal protein S17 OS=Aeromonas hydrophila subsp. hydrophila (strain ATCC 7966 / NCIB 9240) GN=rpsQ PE=3 SV=1 (RS17_AERHH)	30S ribosomal protein S17 OS=Aeromonas hydrophila subsp. hydrophila (strain ATCC 7966 / NCIB 9240) GN=rpsQ PE=3 SV=1	RS17_AERHH	9.3992	1	19	0.573	0.9791	1.8755
L13	Isobaric Tag Samples	L131	mascot_daemon_merge (F002726)	Cluster of 30S ribosomal protein S2 OS=Aeromonas hydrophila subsp. hydrophila (strain ATCC 7966 / NCIB 9240) GN=rpsB PE=3 SV=1 (RS2_AERHH)	30S ribosomal protein S2 OS=Aeromonas hydrophila subsp. hydrophila (strain ATCC 7966 / NCIB 9240) GN=rpsB PE=3 SV=1	RS2_AERHH	26.998	1	19	0.599	0.9483	1.4407
L13	Isobaric Tag Samples	L131	mascot_daemon_merge (F002726)	Cluster of 30S ribosomal protein S3 OS=Aeromonas hydrophila subsp. hydrophila (strain ATCC 7966 / NCIB 9240) GN=rpsC PE=3 SV=1 (RS3_AERHH)	30S ribosomal protein S3 OS=Aeromonas hydrophila subsp. hydrophila (strain ATCC 7966 / NCIB 9240) GN=rpsC PE=3 SV=1	RS3_AERHH	26.1337	1	19	0.561	1	1.2597
L13	Isobaric Tag Samples	L131	mascot_daemon_merge (F002726)	Cluster of 30S ribosomal protein S4 OS=Aeromonas hydrophila subsp. hydrophila (strain ATCC 7966 / NCIB 9240) GN=rpsD PE=3 SV=1 (RS4_AERHH)	30S ribosomal protein S4 OS=Aeromonas hydrophila subsp. hydrophila (strain ATCC 7966 / NCIB 9240) GN=rpsD PE=3 SV=1	RS4_AERHH	23.4054	1	19	0.427	0.9444	0.9291
L13	Isobaric Tag Samples	L131	mascot_daemon_merge (F002726)	Cluster of 30S ribosomal protein S5 OS=Aeromonas hydrophila subsp. hydrophila (strain ATCC 7966 / NCIB 9240) GN=rpsE PE=3 SV=1 (RS5_AERHH)	30S ribosomal protein S5 OS=Aeromonas hydrophila subsp. hydrophila (strain ATCC 7966 / NCIB 9240) GN=rpsE PE=3 SV=1	RS5_AERHH	17.3796	1	19	0.572	1	0.5853
L13	Isobaric Tag Samples	L131	mascot_daemon_merge (F002726)	Cluster of 30S ribosomal protein S6 OS=Aeromonas hydrophila subsp. hydrophila (strain ATCC 7966 / NCIB 9240) GN=rpsF PE=3 SV=1 (RS6_AERHH)	30S ribosomal protein S6 OS=Aeromonas hydrophila subsp. hydrophila (strain ATCC 7966 / NCIB 9240) GN=rpsF PE=3 SV=1	RS6_AERHH	14.9758	1	20	0.344	1	1.3652
L13	Isobaric Tag Samples	L131	mascot_daemon_merge (F002726)	Cluster of 30S ribosomal protein S7 OS=Aeromonas hydrophila subsp. hydrophila (strain ATCC 7966 / NCIB 9240) GN=rpsG PE=3 SV=1 (RS7_AERHH)	30S ribosomal protein S7 OS=Aeromonas hydrophila subsp. hydrophila (strain ATCC 7966 / NCIB 9240) GN=rpsG PE=3 SV=1	RS7_AERHH	17.4472	1	21	0.237	1	0.8237
L13	Isobaric Tag Samples	L131	mascot_daemon_merge (F002726)	Cluster of 30S ribosomal protein S8 OS=Aeromonas hydrophila subsp. hydrophila (strain ATCC 7966 / NCIB 9240) GN=rpsH PE=3 SV=1 (RS8_AERHH)	30S ribosomal protein S8 OS=Aeromonas hydrophila subsp. hydrophila (strain ATCC 7966 / NCIB 9240) GN=rpsH PE=3 SV=1	RS8_AERHH	14.0319	1	23	0.254	1	1.0306
L13	Isobaric Tag Samples	L131	mascot_daemon_merge (F002726)	Cluster of 30S ribosomal protein S9 OS=Aeromonas hydrophila subsp. hydrophila (strain ATCC 7966 / NCIB 9240) GN=rpsI PE=3 SV=1 (RS9_AERHH)	30S ribosomal protein S9 OS=Aeromonas hydrophila subsp. hydrophila (strain ATCC 7966 / NCIB 9240) GN=rpsI PE=3 SV=1	RS9_AERHH	14.7855	1	24	0.331	1	0.4401
L13	Isobaric Tag Samples	L131	mascot_daemon_merge (F002726)	Cluster of Protein translocase subunit SecA OS=Aeromonas hydrophila subsp. hydrophila (strain ATCC 7966 / NCIB 9240) GN=secA PE=3 SV=1 (SECA_AERHH)	Protein translocase subunit SecA OS=Aeromonas hydrophila subsp. hydrophila (strain ATCC 7966 / NCIB 9240) GN=secA PE=3 SV=1	SECA_AERHH	102.135	1	24	0.107	1	0.8604
L13	Isobaric Tag Samples	L131	mascot_daemon_merge (F002726)	Cluster of Biosynthetic arginine decarboxylase OS=Aeromonas hydrophila subsp. hydrophila (strain ATCC 7966 / NCIB 9240) GN=speA PE=3 SV=1 (SPEA_AERHH)	Biosynthetic arginine decarboxylase OS=Aeromonas hydrophila subsp. hydrophila (strain ATCC 7966 / NCIB 9240) GN=speA PE=3 SV=1	SPEA_AERHH	70.2288	1	25	0.03	1	0.7493
L13	Isobaric Tag Samples	L131	mascot_daemon_merge (F002726)	Cluster of SsrA-binding protein OS=Aeromonas hydrophila subsp. hydrophila (strain ATCC 7966 / NCIB 9240) GN=smpB PE=3 SV=1 (SSRP_AERHH)	SsrA-binding protein OS=Aeromonas hydrophila subsp. hydrophila (strain ATCC 7966 / NCIB 9240) GN=smpB PE=3 SV=1	SSRP_AERHH	18.6052	1	25	0.167	1	0.9171
L13	Isobaric Tag Samples	L131	mascot_daemon_merge (F002726)	Cluster of Alanine--tRNA ligase OS=Aeromonas hydrophila subsp. hydrophila (strain ATCC 7966 / NCIB 9240) GN=alaS PE=3 SV=1 (SYA_AERHH)	Alanine--tRNA ligase OS=Aeromonas hydrophila subsp. hydrophila (strain ATCC 7966 / NCIB 9240) GN=alaS PE=3 SV=1	SYA_AERHH	95.9432	1	26	0.0481	1	1.3265
L13	Isobaric Tag Samples	L131	mascot_daemon_merge (F002726)	Cluster of Glycine--tRNA ligase beta subunit OS=Aeromonas hydrophila subsp. hydrophila (strain ATCC 7966 / NCIB 9240) GN=glyS PE=3 SV=1 (SYGB_AERHH)	Glycine--tRNA ligase beta subunit OS=Aeromonas hydrophila subsp. hydrophila (strain ATCC 7966 / NCIB 9240) GN=glyS PE=3 SV=1	SYGB_AERHH	75.2036	1	27	0.0305	1	1.0475
L13	Isobaric Tag Samples	L131	mascot_daemon_merge (F002726)	Cluster of Lysine--tRNA ligase OS=Aeromonas hydrophila subsp. hydrophila (strain ATCC 7966 / NCIB 9240) GN=lysS PE=3 SV=1 (SYK_AERHH)	Lysine--tRNA ligase OS=Aeromonas hydrophila subsp. hydrophila (strain ATCC 7966 / NCIB 9240) GN=lysS PE=3 SV=1	SYK_AERHH	58.1713	1	29	0.153	1	0.5021
L13	Isobaric Tag Samples	L131	mascot_daemon_merge (F002726)	Cluster of Proline--tRNA ligase OS=Aeromonas hydrophila subsp. hydrophila (strain ATCC 7966 / NCIB 9240) GN=proS PE=3 SV=1 (SYP_AERHH)	Proline--tRNA ligase OS=Aeromonas hydrophila subsp. hydrophila (strain ATCC 7966 / NCIB 9240) GN=proS PE=3 SV=1	SYP_AERHH	62.663	1	33	0.0714	1	0.9953
L13	Isobaric Tag Samples	L131	mascot_daemon_merge (F002726)	Cluster of Trigger factor OS=Aeromonas hydrophila subsp. hydrophila (strain ATCC 7966 / NCIB 9240) GN=tig PE=3 SV=1 (TIG_AERHH)	Trigger factor OS=Aeromonas hydrophila subsp. hydrophila (strain ATCC 7966 / NCIB 9240) GN=tig PE=3 SV=1	TIG_AERHH	47.8209	1	35	0.372	1	1.1161
L13	Isobaric Tag Samples	L131	mascot_daemon_merge (F002726)	Cluster of Protein TolB OS=Aeromonas hydrophila subsp. hydrophila (strain ATCC 7966 / NCIB 9240) GN=tolB PE=3 SV=1 (TOLB_AERHH)	Protein TolB OS=Aeromonas hydrophila subsp. hydrophila (strain ATCC 7966 / NCIB 9240) GN=tolB PE=3 SV=1	TOLB_AERHH	48.2078	1	35	0.286	1	0.9988
L13	Isobaric Tag Samples	L131	mascot_daemon_merge (F002726)	Cluster of UPF0145 protein AHA_2580 OS=Aeromonas hydrophila subsp. hydrophila (strain ATCC 7966 / NCIB 9240) GN=AHA_2580 PE=3 SV=1 (Y2580_AERHH)	UPF0145 protein AHA_2580 OS=Aeromonas hydrophila subsp. hydrophila (strain ATCC 7966 / NCIB 9240) GN=AHA_2580 PE=3 SV=1	Y2580_AERHH	11.0882	1	36	0.21	1	4.4924
L13	Isobaric Tag Samples	L131	mascot_daemon_merge (F002726)	Cluster of Membrane protein insertase YidC OS=Aeromonas hydrophila subsp. hydrophila (strain ATCC 7966 / NCIB 9240) GN=yidC PE=3 SV=1 (YIDC_AERHH)	Membrane protein insertase YidC OS=Aeromonas hydrophila subsp. hydrophila (strain ATCC 7966 / NCIB 9240) GN=yidC PE=3 SV=1	YIDC_AERHH	61.7332	1	51	0.276	1.0044	1.9439

## Sheet: repeat 2
Experiment name	Biological sample category	Biological sample name	MS/MS sample name	Cluster	Protein name	Protein accession numbers	Database sources	Protein molecular weight (kDa)	Protein identification probability	Exclusive unique peptide count	Percentage sequence coverage	Quant 1	Quant 4
L14	Isobaric Tag Samples	L14	mascot_daemon_merge (F002727)	Cluster of Vitamin B12 transporter BtuB OS=Aeromonas hydrophila subsp. hydrophila (strain ATCC 7966 / NCIB 9240) GN=btuB PE=3 SV=1 (A0KEE6_AERHH)	Vitamin B12 transporter BtuB OS=Aeromonas hydrophila subsp. hydrophila (strain ATCC 7966 / NCIB 9240) GN=btuB PE=3 SV=1	A0KEE6_AERHH	Aeromonas.fasta	66.9593	1	1	0.615	0.666	2.2001
L14	Isobaric Tag Samples	L14	mascot_daemon_merge (F002727)	Cluster of DNA gyrase subunit B OS=Aeromonas hydrophila subsp. hydrophila (strain ATCC 7966 / NCIB 9240) GN=gyrB PE=3 SV=1 (A0KEE9_AERHH)	DNA gyrase subunit B OS=Aeromonas hydrophila subsp. hydrophila (strain ATCC 7966 / NCIB 9240) GN=gyrB PE=3 SV=1	A0KEE9_AERHH	Aeromonas.fasta	89.4941	1	2	0.066	0.9748	0.9661
L14	Isobaric Tag Samples	L14	mascot_daemon_merge (F002727)	Cluster of Sec-independent protein translocase protein TatA OS=Aeromonas hydrophila subsp. hydrophila (strain ATCC 7966 / NCIB 9240) GN=tatA PE=3 SV=1 (A0KEF9_AERHH)	Sec-independent protein translocase protein TatA OS=Aeromonas hydrophila subsp. hydrophila (strain ATCC 7966 / NCIB 9240) GN=tatA PE=3 SV=1	A0KEF9_AERHH	Aeromonas.fasta	8.7065	1	2	0.28	0.999	1.1371
L14	Isobaric Tag Samples	L14	mascot_daemon_merge (F002727)	Cluster of Transcription termination factor Rho OS=Aeromonas hydrophila subsp. hydrophila (strain ATCC 7966 / NCIB 9240) GN=rho PE=3 SV=1 (A0KEH1_AERHH)	Transcription termination factor Rho OS=Aeromonas hydrophila subsp. hydrophila (strain ATCC 7966 / NCIB 9240) GN=rho PE=3 SV=1	A0KEH1_AERHH	Aeromonas.fasta	46.9911	1	2	0.147	0.8949	1.2463
L14	Isobaric Tag Samples	L14	mascot_daemon_merge (F002727)	Cluster of Extracellular lipase OS=Aeromonas hydrophila subsp. hydrophila (strain ATCC 7966 / NCIB 9240) GN=AHA_0104 PE=4 SV=1 (A0KEH6_AERHH)	Extracellular lipase OS=Aeromonas hydrophila subsp. hydrophila (strain ATCC 7966 / NCIB 9240) GN=AHA_0104 PE=4 SV=1	A0KEH6_AERHH	Aeromonas.fasta	82.7203	1	2	0.389	0.9119	0.4313
L14	Isobaric Tag Samples	L14	mascot_daemon_merge (F002727)	Cluster of Inner membrane lipoprotein YiaD OS=Aeromonas hydrophila subsp. hydrophila (strain ATCC 7966 / NCIB 9240) GN=AHA_0131 PE=3 SV=1 (A0KEK3_AERHH)	Inner membrane lipoprotein YiaD OS=Aeromonas hydrophila subsp. hydrophila (strain ATCC 7966 / NCIB 9240) GN=AHA_0131 PE=3 SV=1	A0KEK3_AERHH	Aeromonas.fasta	21.9897	1	2	0.674	0.9849	0.9854
L14	Isobaric Tag Samples	L14	mascot_daemon_merge (F002727)	Cluster of Membrane lipoprotein OS=Aeromonas hydrophila subsp. hydrophila (strain ATCC 7966 / NCIB 9240) GN=AHA_0219 PE=4 SV=1 (A0KET1_AERHH)	Membrane lipoprotein OS=Aeromonas hydrophila subsp. hydrophila (strain ATCC 7966 / NCIB 9240) GN=AHA_0219 PE=4 SV=1	A0KET1_AERHH	Aeromonas.fasta	39.1541	1	2	0.0572	1	1.5696
L14	Isobaric Tag Samples	L14	mascot_daemon_merge (F002727)	Cluster of Cytochrome c4 OS=Aeromonas hydrophila subsp. hydrophila (strain ATCC 7966 / NCIB 9240) GN=AHA_0269 PE=3 SV=1 (A0KEY1_AERHH)	Cytochrome c4 OS=Aeromonas hydrophila subsp. hydrophila (strain ATCC 7966 / NCIB 9240) GN=AHA_0269 PE=3 SV=1	A0KEY1_AERHH	Aeromonas.fasta	22.6523	1	2	0.119	0.9867	1.0146
L14	Isobaric Tag Samples	L14	mascot_daemon_merge (F002727)	Cluster of GTP-binding protein TypA OS=Aeromonas hydrophila subsp. hydrophila (strain ATCC 7966 / NCIB 9240) GN=typA PE=4 SV=1 (A0KEZ0_AERHH)	GTP-binding protein TypA OS=Aeromonas hydrophila subsp. hydrophila (strain ATCC 7966 / NCIB 9240) GN=typA PE=4 SV=1	A0KEZ0_AERHH	Aeromonas.fasta	66.4612	1	2	0.154	0.9846	0.8321
L14	Isobaric Tag Samples	L14	mascot_daemon_merge (F002727)	Cluster of CDP-diacylglycerol--serine O-phosphatidyltransferase OS=Aeromonas hydrophila subsp. hydrophila (strain ATCC 7966 / NCIB 9240) GN=pssA PE=4 SV=1 (A0KEZ7_AERHH)	CDP-diacylglycerol--serine O-phosphatidyltransferase OS=Aeromonas hydrophila subsp. hydrophila (strain ATCC 7966 / NCIB 9240) GN=pssA PE=4 SV=1	A0KEZ7_AERHH	Aeromonas.fasta	52.6602	1	2	0.0615	0.8631	1.2414
L14	Isobaric Tag Samples	L14	mascot_daemon_merge (F002727)	Cluster of 30S ribosomal protein S10 OS=Aeromonas hydrophila subsp. hydrophila (strain ATCC 7966 / NCIB 9240) GN=rpsJ PE=3 SV=1 (A0KF20_AERHH)	30S ribosomal protein S10 OS=Aeromonas hydrophila subsp. hydrophila (strain ATCC 7966 / NCIB 9240) GN=rpsJ PE=3 SV=1	A0KF20_AERHH	Aeromonas.fasta	14.8345	1	2	0.373	0.9725	2.0412
L14	Isobaric Tag Samples	L14	mascot_daemon_merge (F002727)	Cluster of Msha biogenesis protein mshl OS=Aeromonas hydrophila subsp. hydrophila (strain ATCC 7966 / NCIB 9240) GN=AHA_0389 PE=4 SV=1 (A0KF96_AERHH)	Msha biogenesis protein mshl OS=Aeromonas hydrophila subsp. hydrophila (strain ATCC 7966 / NCIB 9240) GN=AHA_0389 PE=4 SV=1	A0KF96_AERHH	Aeromonas.fasta	59.9854	1	2	0.513	1.0577	1.4522
L14	Isobaric Tag Samples	L14	mascot_daemon_merge (F002727)	Cluster of Rod shape-determining protein MreB OS=Aeromonas hydrophila subsp. hydrophila (strain ATCC 7966 / NCIB 9240) GN=mreB PE=4 SV=1 (A0KFA7_AERHH)	Rod shape-determining protein MreB OS=Aeromonas hydrophila subsp. hydrophila (strain ATCC 7966 / NCIB 9240) GN=mreB PE=4 SV=1	A0KFA7_AERHH	Aeromonas.fasta	37.0296	1	2	0.202	0.9528	0.5577
L14	Isobaric Tag Samples	L14	mascot_daemon_merge (F002727)	Cluster of TonB-dependent siderophore receptor OS=Aeromonas hydrophila subsp. hydrophila (strain ATCC 7966 / NCIB 9240) GN=AHA_0461 PE=3 SV=1 (A0KFG8_AERHH)	TonB-dependent siderophore receptor OS=Aeromonas hydrophila subsp. hydrophila (strain ATCC 7966 / NCIB 9240) GN=AHA_0461 PE=3 SV=1	A0KFG8_AERHH	Aeromonas.fasta	75.4606	1	2	0.401	1.0767	1.4778
L14	Isobaric Tag Samples	L14	mascot_daemon_merge (F002727)	Cluster of TonB-dependent copper receptor OS=Aeromonas hydrophila subsp. hydrophila (strain ATCC 7966 / NCIB 9240) GN=AHA_0494 PE=3 SV=1 (A0KFK1_AERHH)	TonB-dependent copper receptor OS=Aeromonas hydrophila subsp. hydrophila (strain ATCC 7966 / NCIB 9240) GN=AHA_0494 PE=3 SV=1	A0KFK1_AERHH	Aeromonas.fasta	72.606	1	2	0.415	0.9648	0.8624
L14	Isobaric Tag Samples	L14	mascot_daemon_merge (F002727)	Cluster of Fimbrial protein OS=Aeromonas hydrophila subsp. hydrophila (strain ATCC 7966 / NCIB 9240) GN=AHA_0519 PE=4 SV=1 (A0KFM6_AERHH)	Fimbrial protein OS=Aeromonas hydrophila subsp. hydrophila (strain ATCC 7966 / NCIB 9240) GN=AHA_0519 PE=4 SV=1	A0KFM6_AERHH	Aeromonas.fasta	17.9146	1	2	0.483	1.2522	3.5244
L14	Isobaric Tag Samples	L14	mascot_daemon_merge (F002727)	Cluster of Outer membrane usher protein OS=Aeromonas hydrophila subsp. hydrophila (strain ATCC 7966 / NCIB 9240) GN=AHA_0521 PE=4 SV=1 (A0KFM8_AERHH)	Outer membrane usher protein OS=Aeromonas hydrophila subsp. hydrophila (strain ATCC 7966 / NCIB 9240) GN=AHA_0521 PE=4 SV=1	A0KFM8_AERHH	Aeromonas.fasta	92.7478	1	2	0.188	1.0138	0.2554
L14	Isobaric Tag Samples	L14	mascot_daemon_merge (F002727)	Cluster of 2',3'-cyclic-nucleotide 2'-phosphodiesterase OS=Aeromonas hydrophila subsp. hydrophila (strain ATCC 7966 / NCIB 9240) GN=AHA_0559 PE=3 SV=1 (A0KFR6_AERHH)	2',3'-cyclic-nucleotide 2'-phosphodiesterase OS=Aeromonas hydrophila subsp. hydrophila (strain ATCC 7966 / NCIB 9240) GN=AHA_0559 PE=3 SV=1	A0KFR6_AERHH	Aeromonas.fasta	73.2274	1	2	0.36	0.9771	1.3447
L14	Isobaric Tag Samples	L14	mascot_daemon_merge (F002727)	Cluster of Surface antigen family protein OS=Aeromonas hydrophila subsp. hydrophila (strain ATCC 7966 / NCIB 9240) GN=AHA_0560 PE=4 SV=1 (A0KFR7_AERHH)	Surface antigen family protein OS=Aeromonas hydrophila subsp. hydrophila (strain ATCC 7966 / NCIB 9240) GN=AHA_0560 PE=4 SV=1	A0KFR7_AERHH	Aeromonas.fasta	15.83	1	2	0.557	1.0831	1.0857
L14	Isobaric Tag Samples	L14	mascot_daemon_merge (F002727)	Cluster of General secretion pathway protein D OS=Aeromonas hydrophila subsp. hydrophila (strain ATCC 7966 / NCIB 9240) GN=gspD PE=3 SV=1 (A0KFS6_AERHH)	General secretion pathway protein D OS=Aeromonas hydrophila subsp. hydrophila (strain ATCC 7966 / NCIB 9240) GN=gspD PE=3 SV=1	A0KFS6_AERHH	Aeromonas.fasta	72.3082	1	2	0.508	1.0066	1.3538
L14	Isobaric Tag Samples	L14	mascot_daemon_merge (F002727)	Cluster of Pullulanase OS=Aeromonas hydrophila subsp. hydrophila (strain ATCC 7966 / NCIB 9240) GN=AHA_0628 PE=4 SV=1 (A0KFY5_AERHH)	Pullulanase OS=Aeromonas hydrophila subsp. hydrophila (strain ATCC 7966 / NCIB 9240) GN=AHA_0628 PE=4 SV=1	A0KFY5_AERHH	Aeromonas.fasta	146.21	1	2	0.0162	0.8852	1.5258
L14	Isobaric Tag Samples	L14	mascot_daemon_merge (F002727)	Cluster of Ribonuclease R OS=Aeromonas hydrophila subsp. hydrophila (strain ATCC 7966 / NCIB 9240) GN=rnr PE=3 SV=1 (A0KG59_AERHH)	Ribonuclease R OS=Aeromonas hydrophila subsp. hydrophila (strain ATCC 7966 / NCIB 9240) GN=rnr PE=3 SV=1	A0KG59_AERHH	Aeromonas.fasta	90.7616	1	2	0.1	0.9821	0.8351
L14	Isobaric Tag Samples	L14	mascot_daemon_merge (F002727)	Cluster of RNA polymerase sigma factor RpoD OS=Aeromonas hydrophila subsp. hydrophila (strain ATCC 7966 / NCIB 9240) GN=rpoD PE=3 SV=1 (A0KGI7_AERHH)	RNA polymerase sigma factor RpoD OS=Aeromonas hydrophila subsp. hydrophila (strain ATCC 7966 / NCIB 9240) GN=rpoD PE=3 SV=1	A0KGI7_AERHH	Aeromonas.fasta	70.2472	1	2	0.0421	0.9402	0.9911
L14	Isobaric Tag Samples	L14	mascot_daemon_merge (F002727)	Cluster of Outer membrane porin protein OS=Aeromonas hydrophila subsp. hydrophila (strain ATCC 7966 / NCIB 9240) GN=AHA_0854 PE=4 SV=1 (A0KGK5_AERHH)	Outer membrane porin protein OS=Aeromonas hydrophila subsp. hydrophila (strain ATCC 7966 / NCIB 9240) GN=AHA_0854 PE=4 SV=1	A0KGK5_AERHH	Aeromonas.fasta	38.7053	1	2	0.434	1.0273	0.5975
L14	Isobaric Tag Samples	L14	mascot_daemon_merge (F002727)	Cluster of Putative pullulanase OS=Aeromonas hydrophila subsp. hydrophila (strain ATCC 7966 / NCIB 9240) GN=AHA_0869 PE=4 SV=1 (A0KGL6_AERHH)	Putative pullulanase OS=Aeromonas hydrophila subsp. hydrophila (strain ATCC 7966 / NCIB 9240) GN=AHA_0869 PE=4 SV=1	A0KGL6_AERHH	Aeromonas.fasta	16.1286	1	2	0.227	0.9316	0.7454
L14	Isobaric Tag Samples	L14	mascot_daemon_merge (F002727)	Cluster of Phosphate acetyltransferase OS=Aeromonas hydrophila subsp. hydrophila (strain ATCC 7966 / NCIB 9240) GN=AHA_0890 PE=3 SV=1 (A0KGN7_AERHH)	Phosphate acetyltransferase OS=Aeromonas hydrophila subsp. hydrophila (strain ATCC 7966 / NCIB 9240) GN=AHA_0890 PE=3 SV=1	A0KGN7_AERHH	Aeromonas.fasta	77.6641	1	2	0.0488	1	0.9843
L14	Isobaric Tag Samples	L14	mascot_daemon_merge (F002727)	Cluster of Outer membrane protein assembly factor BamC OS=Aeromonas hydrophila subsp. hydrophila (strain ATCC 7966 / NCIB 9240) GN=bamC PE=1 SV=1 (A0KGP4_AERHH)	Outer membrane protein assembly factor BamC OS=Aeromonas hydrophila subsp. hydrophila (strain ATCC 7966 / NCIB 9240) GN=bamC PE=1 SV=1	A0KGP4_AERHH	Aeromonas.fasta	41.5901	1	2	0.0936	0.895	1.4959
L14	Isobaric Tag Samples	L14	mascot_daemon_merge (F002727)	Cluster of Uncharacterized protein OS=Aeromonas hydrophila subsp. hydrophila (strain ATCC 7966 / NCIB 9240) GN=AHA_0904 PE=1 SV=1 (A0KGQ1_AERHH)	Uncharacterized protein OS=Aeromonas hydrophila subsp. hydrophila (strain ATCC 7966 / NCIB 9240) GN=AHA_0904 PE=1 SV=1	A0KGQ1_AERHH	Aeromonas.fasta	37.0395	1	2	0.383	1.0252	0.1461
L14	Isobaric Tag Samples	L14	mascot_daemon_merge (F002727)	Cluster of Lipoprotein OS=Aeromonas hydrophila subsp. hydrophila (strain ATCC 7966 / NCIB 9240) GN=metQ PE=3 SV=1 (A0KGR0_AERHH)	Lipoprotein OS=Aeromonas hydrophila subsp. hydrophila (strain ATCC 7966 / NCIB 9240) GN=metQ PE=3 SV=1	A0KGR0_AERHH	Aeromonas.fasta	28.8469	1	2	0.432	0.9263	0.6098
L14	Isobaric Tag Samples	L14	mascot_daemon_merge (F002727)	Cluster of HflK protein OS=Aeromonas hydrophila subsp. hydrophila (strain ATCC 7966 / NCIB 9240) GN=hflK PE=4 SV=1 (A0KGS3_AERHH)	HflK protein OS=Aeromonas hydrophila subsp. hydrophila (strain ATCC 7966 / NCIB 9240) GN=hflK PE=4 SV=1	A0KGS3_AERHH	Aeromonas.fasta	42.6254	1	2	0.23	0.9346	0.3736
L14	Isobaric Tag Samples	L14	mascot_daemon_merge (F002727)	Cluster of Protein HflC OS=Aeromonas hydrophila subsp. hydrophila (strain ATCC 7966 / NCIB 9240) GN=hflC PE=3 SV=1 (A0KGS4_AERHH)	Protein HflC OS=Aeromonas hydrophila subsp. hydrophila (strain ATCC 7966 / NCIB 9240) GN=hflC PE=3 SV=1	A0KGS4_AERHH	Aeromonas.fasta	33.1961	1	2	0.429	1	0.4554
L14	Isobaric Tag Samples	L14	mascot_daemon_merge (F002727)	Cluster of Chaperone SurA OS=Aeromonas hydrophila subsp. hydrophila (strain ATCC 7966 / NCIB 9240) GN=surA PE=3 SV=1 (A0KGU0_AERHH)	Chaperone SurA OS=Aeromonas hydrophila subsp. hydrophila (strain ATCC 7966 / NCIB 9240) GN=surA PE=3 SV=1	A0KGU0_AERHH	Aeromonas.fasta	48.0802	1	2	0.0856	0.9951	0.947
L14	Isobaric Tag Samples	L14	mascot_daemon_merge (F002727)	Cluster of ABC transporter, ATP-binding protein OS=Aeromonas hydrophila subsp. hydrophila (strain ATCC 7966 / NCIB 9240) GN=AHA_0950 PE=3 SV=1 (A0KGU6_AERHH)	ABC transporter, ATP-binding protein OS=Aeromonas hydrophila subsp. hydrophila (strain ATCC 7966 / NCIB 9240) GN=AHA_0950 PE=3 SV=1	A0KGU6_AERHH	Aeromonas.fasta	62.4261	1	2	0.0955	0.9479	1.015
L14	Isobaric Tag Samples	L14	mascot_daemon_merge (F002727)	Cluster of Putative outer-membrane heme receptor OS=Aeromonas hydrophila subsp. hydrophila (strain ATCC 7966 / NCIB 9240) GN=hgpB PE=3 SV=1 (A0KGW8_AERHH)	Putative outer-membrane heme receptor OS=Aeromonas hydrophila subsp. hydrophila (strain ATCC 7966 / NCIB 9240) GN=hgpB PE=3 SV=1	A0KGW8_AERHH	Aeromonas.fasta	76.7217	1	2	0.128	0.8954	3.3407
L14	Isobaric Tag Samples	L14	mascot_daemon_merge (F002727)	Cluster of Catabolite gene activator OS=Aeromonas hydrophila subsp. hydrophila (strain ATCC 7966 / NCIB 9240) GN=crp PE=4 SV=1 (A0KGX7_AERHH)	Catabolite gene activator OS=Aeromonas hydrophila subsp. hydrophila (strain ATCC 7966 / NCIB 9240) GN=crp PE=4 SV=1	A0KGX7_AERHH	Aeromonas.fasta	23.769	1	2	0.0991	1	1.2744
L14	Isobaric Tag Samples	L14	mascot_daemon_merge (F002727)	Cluster of Uncharacterized protein OS=Aeromonas hydrophila subsp. hydrophila (strain ATCC 7966 / NCIB 9240) GN=AHA_0983 PE=4 SV=1 (A0KGX9_AERHH)	Uncharacterized protein OS=Aeromonas hydrophila subsp. hydrophila (strain ATCC 7966 / NCIB 9240) GN=AHA_0983 PE=4 SV=1	A0KGX9_AERHH	Aeromonas.fasta	10.9427	1	2	0.173	1	0.332
L14	Isobaric Tag Samples	L14	mascot_daemon_merge (F002727)	Cluster of Peptidyl-prolyl cis-trans isomerase OS=Aeromonas hydrophila subsp. hydrophila (strain ATCC 7966 / NCIB 9240) GN=fkpA PE=4 SV=1 (A0KGZ9_AERHH)	Peptidyl-prolyl cis-trans isomerase OS=Aeromonas hydrophila subsp. hydrophila (strain ATCC 7966 / NCIB 9240) GN=fkpA PE=4 SV=1	A0KGZ9_AERHH	Aeromonas.fasta	28.6861	1	2	0.317	0.9171	1.4427
L14	Isobaric Tag Samples	L14	mascot_daemon_merge (F002727)	Cluster of 5'-nucleotidase/2',3'-cyclic phosphodiesterase OS=Aeromonas hydrophila subsp. hydrophila (strain ATCC 7966 / NCIB 9240) GN=AHA_1008 PE=3 SV=1 (A0KH04_AERHH)	5'-nucleotidase/2',3'-cyclic phosphodiesterase OS=Aeromonas hydrophila subsp. hydrophila (strain ATCC 7966 / NCIB 9240) GN=AHA_1008 PE=3 SV=1	A0KH04_AERHH	Aeromonas.fasta	66.4718	1	2	0.33	1.1108	1.3994
L14	Isobaric Tag Samples	L14	mascot_daemon_merge (F002727)	Cluster of Import inner membrane translocase, subunit Tim44 OS=Aeromonas hydrophila subsp. hydrophila (strain ATCC 7966 / NCIB 9240) GN=AHA_1010 PE=4 SV=1 (A0KH06_AERHH)	Import inner membrane translocase, subunit Tim44 OS=Aeromonas hydrophila subsp. hydrophila (strain ATCC 7966 / NCIB 9240) GN=AHA_1010 PE=4 SV=1	A0KH06_AERHH	Aeromonas.fasta	31.0452	1	2	0.141	0.787	0.3286
L14	Isobaric Tag Samples	L14	mascot_daemon_merge (F002727)	Cluster of Putative outermembrane porin OS=Aeromonas hydrophila subsp. hydrophila (strain ATCC 7966 / NCIB 9240) GN=AHA_1053 PE=4 SV=1 (A0KH45_AERHH)	Putative outermembrane porin OS=Aeromonas hydrophila subsp. hydrophila (strain ATCC 7966 / NCIB 9240) GN=AHA_1053 PE=4 SV=1	A0KH45_AERHH	Aeromonas.fasta	52.9592	1	2	0.225	1.2408	1.6902
L14	Isobaric Tag Samples	L14	mascot_daemon_merge (F002727)	Cluster of Uncharacterized protein OS=Aeromonas hydrophila subsp. hydrophila (strain ATCC 7966 / NCIB 9240) GN=AHA_1089 PE=4 SV=1 (A0KH80_AERHH)	Uncharacterized protein OS=Aeromonas hydrophila subsp. hydrophila (strain ATCC 7966 / NCIB 9240) GN=AHA_1089 PE=4 SV=1	A0KH80_AERHH	Aeromonas.fasta	43.233	1	2	0.0677	1.0019	0.2593
L14	Isobaric Tag Samples	L14	mascot_daemon_merge (F002727)	Cluster of Uncharacterized protein OS=Aeromonas hydrophila subsp. hydrophila (strain ATCC 7966 / NCIB 9240) GN=AHA_1090 PE=4 SV=1 (A0KH81_AERHH)	Uncharacterized protein OS=Aeromonas hydrophila subsp. hydrophila (strain ATCC 7966 / NCIB 9240) GN=AHA_1090 PE=4 SV=1	A0KH81_AERHH	Aeromonas.fasta	26.9538	1	2	0.201	1.0762	0.1536
L14	Isobaric Tag Samples	L14	mascot_daemon_merge (F002727)	Cluster of Uncharacterized protein OS=Aeromonas hydrophila subsp. hydrophila (strain ATCC 7966 / NCIB 9240) GN=AHA_1098 PE=4 SV=1 (A0KH89_AERHH)	Uncharacterized protein OS=Aeromonas hydrophila subsp. hydrophila (strain ATCC 7966 / NCIB 9240) GN=AHA_1098 PE=4 SV=1	A0KH89_AERHH	Aeromonas.fasta	22.5712	1	2	0.679	1.0571	1.1715
L14	Isobaric Tag Samples	L14	mascot_daemon_merge (F002727)	Cluster of Outer membrane protein OS=Aeromonas hydrophila subsp. hydrophila (strain ATCC 7966 / NCIB 9240) GN=AHA_1130 PE=4 SV=1 (A0KHC0_AERHH)	Outer membrane protein OS=Aeromonas hydrophila subsp. hydrophila (strain ATCC 7966 / NCIB 9240) GN=AHA_1130 PE=4 SV=1	A0KHC0_AERHH	Aeromonas.fasta	32.0628	1	2	0.529	0.7127	1.3846
L14	Isobaric Tag Samples	L14	mascot_daemon_merge (F002727)	Cluster of Uncharacterized protein OS=Aeromonas hydrophila subsp. hydrophila (strain ATCC 7966 / NCIB 9240) GN=AHA_1133 PE=4 SV=1 (A0KHC3_AERHH)	Uncharacterized protein OS=Aeromonas hydrophila subsp. hydrophila (strain ATCC 7966 / NCIB 9240) GN=AHA_1133 PE=4 SV=1	A0KHC3_AERHH	Aeromonas.fasta	20.5462	1	2	0.142	0.987	2.4519
L14	Isobaric Tag Samples	L14	mascot_daemon_merge (F002727)	Cluster of Na(+)-translocating NADH-quinone reductase subunit A OS=Aeromonas hydrophila subsp. hydrophila (strain ATCC 7966 / NCIB 9240) GN=nqrA PE=3 SV=1 (A0KHC6_AERHH)	Na(+)-translocating NADH-quinone reductase subunit A OS=Aeromonas hydrophila subsp. hydrophila (strain ATCC 7966 / NCIB 9240) GN=nqrA PE=3 SV=1	A0KHC6_AERHH	Aeromonas.fasta	48.6056	1	2	0.508	0.955	1.4991
L14	Isobaric Tag Samples	L14	mascot_daemon_merge (F002727)	Cluster of Na(+)-translocating NADH-quinone reductase subunit C OS=Aeromonas hydrophila subsp. hydrophila (strain ATCC 7966 / NCIB 9240) GN=nqrC PE=1 SV=1 (A0KHC8_AERHH)	Na(+)-translocating NADH-quinone reductase subunit C OS=Aeromonas hydrophila subsp. hydrophila (strain ATCC 7966 / NCIB 9240) GN=nqrC PE=1 SV=1	A0KHC8_AERHH	Aeromonas.fasta	27.8366	1	2	0.317	1.0231	1.3288
L14	Isobaric Tag Samples	L14	mascot_daemon_merge (F002727)	Cluster of Na(+)-translocating NADH-quinone reductase subunit F OS=Aeromonas hydrophila subsp. hydrophila (strain ATCC 7966 / NCIB 9240) GN=nqrF PE=3 SV=1 (A0KHD1_AERHH)	Na(+)-translocating NADH-quinone reductase subunit F OS=Aeromonas hydrophila subsp. hydrophila (strain ATCC 7966 / NCIB 9240) GN=nqrF PE=3 SV=1	A0KHD1_AERHH	Aeromonas.fasta	44.9926	1	2	0.14	0.9247	1.6569
L14	Isobaric Tag Samples	L14	mascot_daemon_merge (F002727)	Cluster of Thiamine biosynthesis lipoprotein ApbE OS=Aeromonas hydrophila subsp. hydrophila (strain ATCC 7966 / NCIB 9240) GN=AHA_1142 PE=4 SV=1 (A0KHD2_AERHH)	Thiamine biosynthesis lipoprotein ApbE OS=Aeromonas hydrophila subsp. hydrophila (strain ATCC 7966 / NCIB 9240) GN=AHA_1142 PE=4 SV=1	A0KHD2_AERHH	Aeromonas.fasta	37.8918	1	2	0.0896	0.9655	0.9588
L14	Isobaric Tag Samples	L14	mascot_daemon_merge (F002727)	Cluster of Maltose operon periplasmic protein OS=Aeromonas hydrophila subsp. hydrophila (strain ATCC 7966 / NCIB 9240) GN=AHA_1167 PE=4 SV=1 (A0KHF7_AERHH)	Maltose operon periplasmic protein OS=Aeromonas hydrophila subsp. hydrophila (strain ATCC 7966 / NCIB 9240) GN=AHA_1167 PE=4 SV=1	A0KHF7_AERHH	Aeromonas.fasta	34.7005	1	2	0.262	0.8443	0.7452
L14	Isobaric Tag Samples	L14	mascot_daemon_merge (F002727)	Cluster of PTS system, glucose-specific IIBC component OS=Aeromonas hydrophila subsp. hydrophila (strain ATCC 7966 / NCIB 9240) GN=ptsG PE=4 SV=1 (A0KHF8_AERHH)	PTS system, glucose-specific IIBC component OS=Aeromonas hydrophila subsp. hydrophila (strain ATCC 7966 / NCIB 9240) GN=ptsG PE=4 SV=1	A0KHF8_AERHH	Aeromonas.fasta	49.7286	1	2	0.212	0.9941	1.1898
L14	Isobaric Tag Samples	L14	mascot_daemon_merge (F002727)	Cluster of Outer membrane protein assembly factor BamA OS=Aeromonas hydrophila subsp. hydrophila (strain ATCC 7966 / NCIB 9240) GN=bamA PE=3 SV=1 (A0KHH1_AERHH)	Outer membrane protein assembly factor BamA OS=Aeromonas hydrophila subsp. hydrophila (strain ATCC 7966 / NCIB 9240) GN=bamA PE=3 SV=1	A0KHH1_AERHH	Aeromonas.fasta	89.7684	1	2	0.428	1.4211	0.5157
L14	Isobaric Tag Samples	L14	mascot_daemon_merge (F002727)	Cluster of Outer membrane protein OS=Aeromonas hydrophila subsp. hydrophila (strain ATCC 7966 / NCIB 9240) GN=AHA_1182 PE=3 SV=1 (A0KHH2_AERHH)	Outer membrane protein OS=Aeromonas hydrophila subsp. hydrophila (strain ATCC 7966 / NCIB 9240) GN=AHA_1182 PE=3 SV=1	A0KHH2_AERHH	Aeromonas.fasta	19.0114	1	2	0.188	1	1.1121
L14	Isobaric Tag Samples	L14	mascot_daemon_merge (F002727)	Cluster of Peptidase, M13 family OS=Aeromonas hydrophila subsp. hydrophila (strain ATCC 7966 / NCIB 9240) GN=AHA_1206 PE=4 SV=1 (A0KHJ6_AERHH)	Peptidase, M13 family OS=Aeromonas hydrophila subsp. hydrophila (strain ATCC 7966 / NCIB 9240) GN=AHA_1206 PE=4 SV=1	A0KHJ6_AERHH	Aeromonas.fasta	75.7487	1	2	0.0367	0.8712	3.3645
L14	Isobaric Tag Samples	L14	mascot_daemon_merge (F002727)	Cluster of Anaerobic ribonucleoside-triphosphate reductase OS=Aeromonas hydrophila subsp. hydrophila (strain ATCC 7966 / NCIB 9240) GN=nrdD PE=4 SV=1 (A0KHM1_AERHH)	Anaerobic ribonucleoside-triphosphate reductase OS=Aeromonas hydrophila subsp. hydrophila (strain ATCC 7966 / NCIB 9240) GN=nrdD PE=4 SV=1	A0KHM1_AERHH	Aeromonas.fasta	78.5423	1	2	0.0326	0.9081	0.5552
L14	Isobaric Tag Samples	L14	mascot_daemon_merge (F002727)	Cluster of Uncharacterized protein OS=Aeromonas hydrophila subsp. hydrophila (strain ATCC 7966 / NCIB 9240) GN=AHA_1235 PE=4 SV=1 (A0KHM5_AERHH)	Uncharacterized protein OS=Aeromonas hydrophila subsp. hydrophila (strain ATCC 7966 / NCIB 9240) GN=AHA_1235 PE=4 SV=1	A0KHM5_AERHH	Aeromonas.fasta	13.2057	1	2	0.361	1.0959	0.5655
L14	Isobaric Tag Samples	L14	mascot_daemon_merge (F002727)	Cluster of Peptidyl-prolyl cis-trans isomerase OS=Aeromonas hydrophila subsp. hydrophila (strain ATCC 7966 / NCIB 9240) GN=fklB PE=4 SV=1 (A0KHQ1_AERHH)	Peptidyl-prolyl cis-trans isomerase OS=Aeromonas hydrophila subsp. hydrophila (strain ATCC 7966 / NCIB 9240) GN=fklB PE=4 SV=1	A0KHQ1_AERHH	Aeromonas.fasta	21.602	1	2	0.182	1.0636	1.6303
L14	Isobaric Tag Samples	L14	mascot_daemon_merge (F002727)	Cluster of Major outer membrane protein OmpAII OS=Aeromonas hydrophila subsp. hydrophila (strain ATCC 7966 / NCIB 9240) GN=AHA_1280 PE=3 SV=1 (A0KHS0_AERHH)	Major outer membrane protein OmpAII OS=Aeromonas hydrophila subsp. hydrophila (strain ATCC 7966 / NCIB 9240) GN=AHA_1279 PE=3 SV=1	A0KHR9_AERHH	Aeromonas.fasta	36.8305	1	2	0.108	1.0372	0.6908
L14	Isobaric Tag Samples	L14	mascot_daemon_merge (F002727)	Cluster of Major outer membrane protein OmpAII OS=Aeromonas hydrophila subsp. hydrophila (strain ATCC 7966 / NCIB 9240) GN=AHA_1280 PE=3 SV=1 (A0KHS0_AERHH)	Major outer membrane protein OmpAII OS=Aeromonas hydrophila subsp. hydrophila (strain ATCC 7966 / NCIB 9240) GN=AHA_1280 PE=3 SV=1	A0KHS0_AERHH	Aeromonas.fasta	35.0479	1	2	0.42	1.069	0.1851
L14	Isobaric Tag Samples	L14	mascot_daemon_merge (F002727)	Cluster of Major outer membrane protein OS=Aeromonas hydrophila subsp. hydrophila (strain ATCC 7966 / NCIB 9240) GN=AHA_1281 PE=3 SV=1 (A0KHS1_AERHH)	Major outer membrane protein OS=Aeromonas hydrophila subsp. hydrophila (strain ATCC 7966 / NCIB 9240) GN=AHA_1281 PE=3 SV=1	A0KHS1_AERHH	Aeromonas.fasta	36.0673	1	2	0.648	0.8527	0.6738
L14	Isobaric Tag Samples	L14	mascot_daemon_merge (F002727)	Cluster of Putative lipoprotein OS=Aeromonas hydrophila subsp. hydrophila (strain ATCC 7966 / NCIB 9240) GN=AHA_1309 PE=4 SV=1 (A0KHU9_AERHH)	Putative lipoprotein OS=Aeromonas hydrophila subsp. hydrophila (strain ATCC 7966 / NCIB 9240) GN=AHA_1309 PE=4 SV=1	A0KHU9_AERHH	Aeromonas.fasta	45.622	1	2	0.0786	0.9422	1.2863
L14	Isobaric Tag Samples	L14	mascot_daemon_merge (F002727)	Cluster of Acyl-coenzyme A dehydrogenase OS=Aeromonas hydrophila subsp. hydrophila (strain ATCC 7966 / NCIB 9240) GN=AHA_1346 PE=4 SV=1 (A0KHY4_AERHH)	Acyl-coenzyme A dehydrogenase OS=Aeromonas hydrophila subsp. hydrophila (strain ATCC 7966 / NCIB 9240) GN=AHA_1346 PE=4 SV=1	A0KHY4_AERHH	Aeromonas.fasta	84.423	1	2	0.062	1.0315	1.8258
L14	Isobaric Tag Samples	L14	mascot_daemon_merge (F002727)	Cluster of Chemotaxis protein CheW OS=Aeromonas hydrophila subsp. hydrophila (strain ATCC 7966 / NCIB 9240) GN=cheW-2 PE=4 SV=1 (A0KI29_AERHH)	Chemotaxis protein CheW OS=Aeromonas hydrophila subsp. hydrophila (strain ATCC 7966 / NCIB 9240) GN=cheW-2 PE=4 SV=1	A0KI29_AERHH	Aeromonas.fasta	17.9191	1	2	0.167	1	0.7772
L14	Isobaric Tag Samples	L14	mascot_daemon_merge (F002727)	Cluster of Cytochrome c biogenesis ATP-binding export protein CcmA OS=Aeromonas hydrophila subsp. hydrophila (strain ATCC 7966 / NCIB 9240) GN=ccmA PE=3 SV=1 (A0KI31_AERHH)	Cytochrome c biogenesis ATP-binding export protein CcmA OS=Aeromonas hydrophila subsp. hydrophila (strain ATCC 7966 / NCIB 9240) GN=ccmA PE=3 SV=1	A0KI31_AERHH	Aeromonas.fasta	23.4555	1	2	0.114	1.0034	0.9768
L14	Isobaric Tag Samples	L14	mascot_daemon_merge (F002727)	Cluster of Lipoprotein VacJ OS=Aeromonas hydrophila subsp. hydrophila (strain ATCC 7966 / NCIB 9240) GN=vacJ PE=4 SV=1 (A0KI40_AERHH)	Lipoprotein VacJ OS=Aeromonas hydrophila subsp. hydrophila (strain ATCC 7966 / NCIB 9240) GN=vacJ PE=4 SV=1	A0KI40_AERHH	Aeromonas.fasta	28.7763	1	2	0.347	1.3793	0.1148
L14	Isobaric Tag Samples	L14	mascot_daemon_merge (F002727)	Cluster of Pts system, fructose-specific iiabc component OS=Aeromonas hydrophila subsp. hydrophila (strain ATCC 7966 / NCIB 9240) GN=AHA_1421 PE=4 SV=1 (A0KI59_AERHH)	Pts system, fructose-specific iiabc component OS=Aeromonas hydrophila subsp. hydrophila (strain ATCC 7966 / NCIB 9240) GN=AHA_1421 PE=4 SV=1	A0KI59_AERHH	Aeromonas.fasta	65.4958	1	2	0.0315	0.9804	1.3976
L14	Isobaric Tag Samples	L14	mascot_daemon_merge (F002727)	Cluster of Outer membrane protein assembly factor BamE OS=Aeromonas hydrophila subsp. hydrophila (strain ATCC 7966 / NCIB 9240) GN=bamE PE=1 SV=1 (A0KI84_AERHH)	Outer membrane protein assembly factor BamE OS=Aeromonas hydrophila subsp. hydrophila (strain ATCC 7966 / NCIB 9240) GN=bamE PE=1 SV=1	A0KI84_AERHH	Aeromonas.fasta	12.7701	1	2	0.277	0.5036	2.7135
L14	Isobaric Tag Samples	L14	mascot_daemon_merge (F002727)	Cluster of ATP-dependent Zn proteases OS=Aeromonas hydrophila subsp. hydrophila (strain ATCC 7966 / NCIB 9240) GN=AHA_1517 PE=4 SV=1 (A0KIF4_AERHH)	ATP-dependent Zn proteases OS=Aeromonas hydrophila subsp. hydrophila (strain ATCC 7966 / NCIB 9240) GN=AHA_1517 PE=4 SV=1	A0KIF4_AERHH	Aeromonas.fasta	26.9627	1	2	0.328	0.9587	1.3028
L14	Isobaric Tag Samples	L14	mascot_daemon_merge (F002727)	Cluster of Aspartate--tRNA ligase OS=Aeromonas hydrophila subsp. hydrophila (strain ATCC 7966 / NCIB 9240) GN=aspS PE=3 SV=1 (A0KIF8_AERHH)	Aspartate--tRNA ligase OS=Aeromonas hydrophila subsp. hydrophila (strain ATCC 7966 / NCIB 9240) GN=aspS PE=3 SV=1	A0KIF8_AERHH	Aeromonas.fasta	74.1688	1	2	0.0404	1.0381	1.2137
L14	Isobaric Tag Samples	L14	mascot_daemon_merge (F002727)	Cluster of Lytic murein transglycosylase B OS=Aeromonas hydrophila subsp. hydrophila (strain ATCC 7966 / NCIB 9240) GN=mltB-1 PE=4 SV=1 (A0KIH9_AERHH)	Lytic murein transglycosylase B OS=Aeromonas hydrophila subsp. hydrophila (strain ATCC 7966 / NCIB 9240) GN=mltB-1 PE=4 SV=1	A0KIH9_AERHH	Aeromonas.fasta	40.9854	1	2	0.0627	1	1.0229
L14	Isobaric Tag Samples	L14	mascot_daemon_merge (F002727)	Cluster of Outer membrane protein, OMP85 family OS=Aeromonas hydrophila subsp. hydrophila (strain ATCC 7966 / NCIB 9240) GN=AHA_1553 PE=4 SV=1 (A0KIJ0_AERHH)	Outer membrane protein, OMP85 family OS=Aeromonas hydrophila subsp. hydrophila (strain ATCC 7966 / NCIB 9240) GN=AHA_1553 PE=4 SV=1	A0KIJ0_AERHH	Aeromonas.fasta	66.2541	1	2	0.132	1.0342	0.3622
L14	Isobaric Tag Samples	L14	mascot_daemon_merge (F002727)	Cluster of Acyl-coenzyme A dehydrogenase OS=Aeromonas hydrophila subsp. hydrophila (strain ATCC 7966 / NCIB 9240) GN=AHA_1573 PE=4 SV=1 (A0KIK8_AERHH)	Acyl-coenzyme A dehydrogenase OS=Aeromonas hydrophila subsp. hydrophila (strain ATCC 7966 / NCIB 9240) GN=AHA_1573 PE=4 SV=1	A0KIK8_AERHH	Aeromonas.fasta	89.994	1	2	0.0489	0.9802	2.721
L14	Isobaric Tag Samples	L14	mascot_daemon_merge (F002727)	Cluster of Maltose-binding periplasmic protein OS=Aeromonas hydrophila subsp. hydrophila (strain ATCC 7966 / NCIB 9240) GN=AHA_1667 PE=4 SV=1 (A0KIV2_AERHH)	Maltose-binding periplasmic protein OS=Aeromonas hydrophila subsp. hydrophila (strain ATCC 7966 / NCIB 9240) GN=AHA_1667 PE=4 SV=1	A0KIV2_AERHH	Aeromonas.fasta	42.1994	1	2	0.137	1	0.4448
L14	Isobaric Tag Samples	L14	mascot_daemon_merge (F002727)	Cluster of Maltose/maltodextrin import ATP-binding protein MalK OS=Aeromonas hydrophila subsp. hydrophila (strain ATCC 7966 / NCIB 9240) GN=AHA_1670 PE=4 SV=1 (A0KIV5_AERHH)	Maltose/maltodextrin import ATP-binding protein MalK OS=Aeromonas hydrophila subsp. hydrophila (strain ATCC 7966 / NCIB 9240) GN=AHA_1670 PE=4 SV=1	A0KIV5_AERHH	Aeromonas.fasta	41.7112	1	2	0.0582	1.0944	0.7049
L14	Isobaric Tag Samples	L14	mascot_daemon_merge (F002727)	Cluster of Flagellin OS=Aeromonas hydrophila subsp. hydrophila (strain ATCC 7966 / NCIB 9240) GN=AHA_1699 PE=4 SV=1 (A0KIY4_AERHH)	Flagellin OS=Aeromonas hydrophila subsp. hydrophila (strain ATCC 7966 / NCIB 9240) GN=AHA_1698 PE=4 SV=1	A0KIY3_AERHH	Aeromonas.fasta	32.0613	1	2	0.301	0.9577	0.4264
L14	Isobaric Tag Samples	L14	mascot_daemon_merge (F002727)	Cluster of Flagellin OS=Aeromonas hydrophila subsp. hydrophila (strain ATCC 7966 / NCIB 9240) GN=AHA_1699 PE=4 SV=1 (A0KIY4_AERHH)	Flagellin OS=Aeromonas hydrophila subsp. hydrophila (strain ATCC 7966 / NCIB 9240) GN=AHA_1699 PE=4 SV=1	A0KIY4_AERHH	Aeromonas.fasta	32.0517	1	2	0.522	1.0824	0.4546
L14	Isobaric Tag Samples	L14	mascot_daemon_merge (F002727)	Cluster of Preprotein translocase, YajC subunit OS=Aeromonas hydrophila subsp. hydrophila (strain ATCC 7966 / NCIB 9240) GN=yajC PE=4 SV=1 (A0KJ21_AERHH)	Preprotein translocase, YajC subunit OS=Aeromonas hydrophila subsp. hydrophila (strain ATCC 7966 / NCIB 9240) GN=yajC PE=4 SV=1	A0KJ21_AERHH	Aeromonas.fasta	11.9125	1	2	0.27	1.0096	0.0874
L14	Isobaric Tag Samples	L14	mascot_daemon_merge (F002727)	Cluster of Protein translocase subunit SecD OS=Aeromonas hydrophila subsp. hydrophila (strain ATCC 7966 / NCIB 9240) GN=secD-1 PE=3 SV=1 (A0KJ22_AERHH)	Protein translocase subunit SecD OS=Aeromonas hydrophila subsp. hydrophila (strain ATCC 7966 / NCIB 9240) GN=secD-1 PE=3 SV=1	A0KJ22_AERHH	Aeromonas.fasta	67.4743	1	2	0.0924	0.9022	1.2487
L14	Isobaric Tag Samples	L14	mascot_daemon_merge (F002727)	Cluster of Protein-export membrane protein SecF OS=Aeromonas hydrophila subsp. hydrophila (strain ATCC 7966 / NCIB 9240) GN=secF-1 PE=3 SV=1 (A0KJ23_AERHH)	Protein-export membrane protein SecF OS=Aeromonas hydrophila subsp. hydrophila (strain ATCC 7966 / NCIB 9240) GN=secF-1 PE=3 SV=1	A0KJ23_AERHH	Aeromonas.fasta	34.9045	1	2	0.0698	0.8173	0.6746
L14	Isobaric Tag Samples	L14	mascot_daemon_merge (F002727)	Cluster of Lipoprotein NlpI OS=Aeromonas hydrophila subsp. hydrophila (strain ATCC 7966 / NCIB 9240) GN=AHA_1740 PE=3 SV=1 (A0KJ25_AERHH)	Lipoprotein NlpI OS=Aeromonas hydrophila subsp. hydrophila (strain ATCC 7966 / NCIB 9240) GN=AHA_1740 PE=3 SV=1	A0KJ25_AERHH	Aeromonas.fasta	34.092	1	2	0.0976	1	1.5056
L14	Isobaric Tag Samples	L14	mascot_daemon_merge (F002727)	Cluster of Tetratricopeptide repeat family OS=Aeromonas hydrophila subsp. hydrophila (strain ATCC 7966 / NCIB 9240) GN=AHA_1761 PE=4 SV=1 (A0KJ46_AERHH)	Tetratricopeptide repeat family OS=Aeromonas hydrophila subsp. hydrophila (strain ATCC 7966 / NCIB 9240) GN=AHA_1761 PE=4 SV=1	A0KJ46_AERHH	Aeromonas.fasta	22.8976	1	2	0.245	1	0.6112
L14	Isobaric Tag Samples	L14	mascot_daemon_merge (F002727)	Cluster of Outer membrane protein assembly factor BamB OS=Aeromonas hydrophila subsp. hydrophila (strain ATCC 7966 / NCIB 9240) GN=bamB PE=3 SV=1 (A0KJ47_AERHH)	Outer membrane protein assembly factor BamB OS=Aeromonas hydrophila subsp. hydrophila (strain ATCC 7966 / NCIB 9240) GN=bamB PE=3 SV=1	A0KJ47_AERHH	Aeromonas.fasta	41.5231	1	2	0.158	1.0521	1.4813
L14	Isobaric Tag Samples	L14	mascot_daemon_merge (F002727)	Cluster of LemA protein OS=Aeromonas hydrophila subsp. hydrophila (strain ATCC 7966 / NCIB 9240) GN=AHA_1788 PE=4 SV=1 (A0KJ72_AERHH)	LemA protein OS=Aeromonas hydrophila subsp. hydrophila (strain ATCC 7966 / NCIB 9240) GN=AHA_1788 PE=4 SV=1	A0KJ72_AERHH	Aeromonas.fasta	21.8148	1	2	0.194	1.181	1.3106
L14	Isobaric Tag Samples	L14	mascot_daemon_merge (F002727)	Cluster of 30S ribosomal protein S1 OS=Aeromonas hydrophila subsp. hydrophila (strain ATCC 7966 / NCIB 9240) GN=rpsA PE=3 SV=1 (A0KJ93_AERHH)	30S ribosomal protein S1 OS=Aeromonas hydrophila subsp. hydrophila (strain ATCC 7966 / NCIB 9240) GN=rpsA PE=3 SV=1	A0KJ93_AERHH	Aeromonas.fasta	61.3561	1	2	0.167	1.0391	1.4379
L14	Isobaric Tag Samples	L14	mascot_daemon_merge (F002727)	Cluster of Uncharacterized protein OS=Aeromonas hydrophila subsp. hydrophila (strain ATCC 7966 / NCIB 9240) GN=AHA_1832 PE=4 SV=1 (A0KJB5_AERHH)	Uncharacterized protein OS=Aeromonas hydrophila subsp. hydrophila (strain ATCC 7966 / NCIB 9240) GN=AHA_1832 PE=4 SV=1	A0KJB5_AERHH	Aeromonas.fasta	18.5929	1	2	0.527	1.023	3.8357
L14	Isobaric Tag Samples	L14	mascot_daemon_merge (F002727)	Cluster of Uncharacterized protein OS=Aeromonas hydrophila subsp. hydrophila (strain ATCC 7966 / NCIB 9240) GN=AHA_1833 PE=4 SV=1 (A0KJB6_AERHH)	Uncharacterized protein OS=Aeromonas hydrophila subsp. hydrophila (strain ATCC 7966 / NCIB 9240) GN=AHA_1833 PE=4 SV=1	A0KJB6_AERHH	Aeromonas.fasta	55.0746	1	3	0.429	1.0582	2.4478
L14	Isobaric Tag Samples	L14	mascot_daemon_merge (F002727)	Cluster of ClpA/ClpB family protein OS=Aeromonas hydrophila subsp. hydrophila (strain ATCC 7966 / NCIB 9240) GN=AHA_1841 PE=4 SV=1 (A0KJC4_AERHH)	ClpA/ClpB family protein OS=Aeromonas hydrophila subsp. hydrophila (strain ATCC 7966 / NCIB 9240) GN=AHA_1841 PE=4 SV=1	A0KJC4_AERHH	Aeromonas.fasta	96.7498	1	3	0.0239	1	0.9114
L14	Isobaric Tag Samples	L14	mascot_daemon_merge (F002727)	Cluster of ATP-dependent Clp protease, ATP-binding subunit ClpA OS=Aeromonas hydrophila subsp. hydrophila (strain ATCC 7966 / NCIB 9240) GN=clpA PE=3 SV=1 (A0KJD7_AERHH)	ATP-dependent Clp protease, ATP-binding subunit ClpA OS=Aeromonas hydrophila subsp. hydrophila (strain ATCC 7966 / NCIB 9240) GN=clpA PE=3 SV=1	A0KJD7_AERHH	Aeromonas.fasta	83.1542	1	3	0.0213	1	0.9594
L14	Isobaric Tag Samples	L14	mascot_daemon_merge (F002727)	Cluster of Putative surface antigen OS=Aeromonas hydrophila subsp. hydrophila (strain ATCC 7966 / NCIB 9240) GN=AHA_1861 PE=4 SV=1 (A0KJE1_AERHH)	Putative surface antigen OS=Aeromonas hydrophila subsp. hydrophila (strain ATCC 7966 / NCIB 9240) GN=AHA_1861 PE=4 SV=1	A0KJE1_AERHH	Aeromonas.fasta	16.9119	1	3	0.263	1.0314	0.5351
L14	Isobaric Tag Samples	L14	mascot_daemon_merge (F002727)	Cluster of 3-oxoacyl-[acyl-carrier-protein] synthase I OS=Aeromonas hydrophila subsp. hydrophila (strain ATCC 7966 / NCIB 9240) GN=fabB PE=3 SV=1 (A0KJK0_AERHH)	3-oxoacyl-[acyl-carrier-protein] synthase I OS=Aeromonas hydrophila subsp. hydrophila (strain ATCC 7966 / NCIB 9240) GN=fabB PE=3 SV=1	A0KJK0_AERHH	Aeromonas.fasta	42.711	1	3	0.141	0.9742	0.8202
L14	Isobaric Tag Samples	L14	mascot_daemon_merge (F002727)	Cluster of Citrate synthase OS=Aeromonas hydrophila subsp. hydrophila (strain ATCC 7966 / NCIB 9240) GN=gltA PE=3 SV=1 (A0KJK2_AERHH)	Citrate synthase OS=Aeromonas hydrophila subsp. hydrophila (strain ATCC 7966 / NCIB 9240) GN=gltA PE=3 SV=1	A0KJK2_AERHH	Aeromonas.fasta	48.0427	1	3	0.0421	0.9532	1.2125
L14	Isobaric Tag Samples	L14	mascot_daemon_merge (F002727)	Cluster of Dihydrolipoyllysine-residue succinyltransferase component of 2-oxoglutarate dehydrogenase complex OS=Aeromonas hydrophila subsp. hydrophila (strain ATCC 7966 / NCIB 9240) GN=sucB PE=3 SV=1 (A0KJK8_AERHH)	Dihydrolipoyllysine-residue succinyltransferase component of 2-oxoglutarate dehydrogenase complex OS=Aeromonas hydrophila subsp. hydrophila (strain ATCC 7966 / NCIB 9240) GN=sucB PE=3 SV=1	A0KJK8_AERHH	Aeromonas.fasta	42.6325	1	3	0.0861	1	1.323
L14	Isobaric Tag Samples	L14	mascot_daemon_merge (F002727)	Cluster of Formate acetyltransferase OS=Aeromonas hydrophila subsp. hydrophila (strain ATCC 7966 / NCIB 9240) GN=pflB PE=3 SV=1 (A0KJM1_AERHH)	Formate acetyltransferase OS=Aeromonas hydrophila subsp. hydrophila (strain ATCC 7966 / NCIB 9240) GN=pflB PE=3 SV=1	A0KJM1_AERHH	Aeromonas.fasta	86.5832	1	3	0.0789	1	0.594
L14	Isobaric Tag Samples	L14	mascot_daemon_merge (F002727)	Cluster of TonB-dependent siderophore receptor OS=Aeromonas hydrophila subsp. hydrophila (strain ATCC 7966 / NCIB 9240) GN=AHA_1969 PE=1 SV=1 (A0KJP9_AERHH)	TonB-dependent siderophore receptor OS=Aeromonas hydrophila subsp. hydrophila (strain ATCC 7966 / NCIB 9240) GN=AHA_1969 PE=1 SV=1	A0KJP9_AERHH	Aeromonas.fasta	71.6623	1	3	0.533	1.0627	3.2539
L14	Isobaric Tag Samples	L14	mascot_daemon_merge (F002727)	Cluster of Inosine-5'-monophosphate dehydrogenase OS=Aeromonas hydrophila subsp. hydrophila (strain ATCC 7966 / NCIB 9240) GN=guaB PE=3 SV=1 (A0KJR9_AERHH)	Inosine-5'-monophosphate dehydrogenase OS=Aeromonas hydrophila subsp. hydrophila (strain ATCC 7966 / NCIB 9240) GN=guaB PE=3 SV=1	A0KJR9_AERHH	Aeromonas.fasta	51.5734	1	3	0.201	1.2305	0.5011
L14	Isobaric Tag Samples	L14	mascot_daemon_merge (F002727)	Cluster of Lon protease OS=Aeromonas hydrophila subsp. hydrophila (strain ATCC 7966 / NCIB 9240) GN=lon PE=3 SV=1 (A0KJU3_AERHH)	Lon protease OS=Aeromonas hydrophila subsp. hydrophila (strain ATCC 7966 / NCIB 9240) GN=lon PE=3 SV=1	A0KJU3_AERHH	Aeromonas.fasta	87.7422	1	3	0.0855	0.9642	0.8103
L14	Isobaric Tag Samples	L14	mascot_daemon_merge (F002727)	Cluster of Peptidylprolyl cis-trans isomerase D OS=Aeromonas hydrophila subsp. hydrophila (strain ATCC 7966 / NCIB 9240) GN=ppiD PE=4 SV=1 (A0KJU5_AERHH)	Peptidylprolyl cis-trans isomerase D OS=Aeromonas hydrophila subsp. hydrophila (strain ATCC 7966 / NCIB 9240) GN=ppiD PE=4 SV=1	A0KJU5_AERHH	Aeromonas.fasta	69.7348	1	3	0.0456	0.9125	2.6682
L14	Isobaric Tag Samples	L14	mascot_daemon_merge (F002727)	Cluster of Sodium:alanine symporter family protein OS=Aeromonas hydrophila subsp. hydrophila (strain ATCC 7966 / NCIB 9240) GN=AHA_2067 PE=4 SV=1 (A0KJZ6_AERHH)	Sodium:alanine symporter family protein OS=Aeromonas hydrophila subsp. hydrophila (strain ATCC 7966 / NCIB 9240) GN=AHA_2067 PE=4 SV=1	A0KJZ6_AERHH	Aeromonas.fasta	53.4925	1	3	0.0721	0.9355	0.1079
L14	Isobaric Tag Samples	L14	mascot_daemon_merge (F002727)	Cluster of Membrane protein, GPR1/FUN34/yaaH family OS=Aeromonas hydrophila subsp. hydrophila (strain ATCC 7966 / NCIB 9240) GN=AHA_2070 PE=4 SV=1 (A0KJZ9_AERHH)	Membrane protein, GPR1/FUN34/yaaH family OS=Aeromonas hydrophila subsp. hydrophila (strain ATCC 7966 / NCIB 9240) GN=AHA_2070 PE=4 SV=1	A0KJZ9_AERHH	Aeromonas.fasta	21.4249	1	3	0.0859	1.0127	0.2054
L14	Isobaric Tag Samples	L14	mascot_daemon_merge (F002727)	Cluster of Site-determining protein OS=Aeromonas hydrophila subsp. hydrophila (strain ATCC 7966 / NCIB 9240) GN=minD PE=3 SV=1 (A0KK56_AERHH)	Site-determining protein OS=Aeromonas hydrophila subsp. hydrophila (strain ATCC 7966 / NCIB 9240) GN=minD PE=3 SV=1	A0KK56_AERHH	Aeromonas.fasta	29.6689	1	3	0.0778	0.8837	0.648
L14	Isobaric Tag Samples	L14	mascot_daemon_merge (F002727)	Cluster of Long-chain fatty acid transport protein OS=Aeromonas hydrophila subsp. hydrophila (strain ATCC 7966 / NCIB 9240) GN=AHA_2144 PE=4 SV=1 (A0KK67_AERHH)	Long-chain fatty acid transport protein OS=Aeromonas hydrophila subsp. hydrophila (strain ATCC 7966 / NCIB 9240) GN=AHA_2144 PE=4 SV=1	A0KK67_AERHH	Aeromonas.fasta	45.2751	1	3	0.0813	0.9638	0.7284
L14	Isobaric Tag Samples	L14	mascot_daemon_merge (F002727)	Cluster of Long-chain fatty acid transport protein OS=Aeromonas hydrophila subsp. hydrophila (strain ATCC 7966 / NCIB 9240) GN=AHA_2145 PE=4 SV=1 (A0KK68_AERHH)	Long-chain fatty acid transport protein OS=Aeromonas hydrophila subsp. hydrophila (strain ATCC 7966 / NCIB 9240) GN=AHA_2145 PE=4 SV=1	A0KK68_AERHH	Aeromonas.fasta	46.9932	1	3	0.35	0.9488	0.6971
L14	Isobaric Tag Samples	L14	mascot_daemon_merge (F002727)	Cluster of 50S ribosomal protein L25 OS=Aeromonas hydrophila subsp. hydrophila (strain ATCC 7966 / NCIB 9240) GN=rplY PE=3 SV=1 (A0KKE2_AERHH)	50S ribosomal protein L25 OS=Aeromonas hydrophila subsp. hydrophila (strain ATCC 7966 / NCIB 9240) GN=rplY PE=3 SV=1	A0KKE2_AERHH	Aeromonas.fasta	13.862	1	3	0.23	1.0265	1.2877
L14	Isobaric Tag Samples	L14	mascot_daemon_merge (F002727)	Cluster of Low-affinity inorganic phosphate transporter 1 OS=Aeromonas hydrophila subsp. hydrophila (strain ATCC 7966 / NCIB 9240) GN=AHA_2238 PE=4 SV=1 (A0KKG1_AERHH)	Low-affinity inorganic phosphate transporter 1 OS=Aeromonas hydrophila subsp. hydrophila (strain ATCC 7966 / NCIB 9240) GN=AHA_2238 PE=4 SV=1	A0KKG1_AERHH	Aeromonas.fasta	53.0027	1	3	0.0879	1	0.7514
L14	Isobaric Tag Samples	L14	mascot_daemon_merge (F002727)	Cluster of Ribonuclease E OS=Aeromonas hydrophila subsp. hydrophila (strain ATCC 7966 / NCIB 9240) GN=rne PE=3 SV=1 (A0KKG2_AERHH)	Ribonuclease E OS=Aeromonas hydrophila subsp. hydrophila (strain ATCC 7966 / NCIB 9240) GN=rne PE=3 SV=1	A0KKG2_AERHH	Aeromonas.fasta	113.638	1	3	0.105	0.969	1.2243
L14	Isobaric Tag Samples	L14	mascot_daemon_merge (F002727)	Cluster of Paraquat-inducible protein B OS=Aeromonas hydrophila subsp. hydrophila (strain ATCC 7966 / NCIB 9240) GN=AHA_2263 PE=4 SV=1 (A0KKI6_AERHH)	Paraquat-inducible protein B OS=Aeromonas hydrophila subsp. hydrophila (strain ATCC 7966 / NCIB 9240) GN=AHA_2263 PE=4 SV=1	A0KKI6_AERHH	Aeromonas.fasta	91.2076	1	3	0.0624	1.0468	1.0363
L14	Isobaric Tag Samples	L14	mascot_daemon_merge (F002727)	Cluster of AcrA1 OS=Aeromonas hydrophila subsp. hydrophila (strain ATCC 7966 / NCIB 9240) GN=AHA_2275 PE=3 SV=1 (A0KKJ7_AERHH)	AcrA1 OS=Aeromonas hydrophila subsp. hydrophila (strain ATCC 7966 / NCIB 9240) GN=AHA_2275 PE=3 SV=1	A0KKJ7_AERHH	Aeromonas.fasta	71.0319	1	3	0.0502	1.0197	2.2376
L14	Isobaric Tag Samples	L14	mascot_daemon_merge (F002727)	Cluster of Uncharacterized protein OS=Aeromonas hydrophila subsp. hydrophila (strain ATCC 7966 / NCIB 9240) GN=AHA_2282 PE=4 SV=1 (A0KKK4_AERHH)	Uncharacterized protein OS=Aeromonas hydrophila subsp. hydrophila (strain ATCC 7966 / NCIB 9240) GN=AHA_2282 PE=4 SV=1	A0KKK4_AERHH	Aeromonas.fasta	58.9365	1	3	0.343	0.9966	0.3021
L14	Isobaric Tag Samples	L14	mascot_daemon_merge (F002727)	Cluster of NAD-glutamate dehydrogenase OS=Aeromonas hydrophila subsp. hydrophila (strain ATCC 7966 / NCIB 9240) GN=AHA_2288 PE=4 SV=1 (A0KKL0_AERHH)	NAD-glutamate dehydrogenase OS=Aeromonas hydrophila subsp. hydrophila (strain ATCC 7966 / NCIB 9240) GN=AHA_2288 PE=4 SV=1	A0KKL0_AERHH	Aeromonas.fasta	181.38	1	3	0.0707	1.0021	0.8781
L14	Isobaric Tag Samples	L14	mascot_daemon_merge (F002727)	Cluster of C-terminal processing peptidase OS=Aeromonas hydrophila subsp. hydrophila (strain ATCC 7966 / NCIB 9240) GN=prc PE=3 SV=1 (A0KKL3_AERHH)	C-terminal processing peptidase OS=Aeromonas hydrophila subsp. hydrophila (strain ATCC 7966 / NCIB 9240) GN=prc PE=3 SV=1	A0KKL3_AERHH	Aeromonas.fasta	74.9623	1	3	0.0999	1.0261	0.9092
L14	Isobaric Tag Samples	L14	mascot_daemon_merge (F002727)	Cluster of Uncharacterized protein OS=Aeromonas hydrophila subsp. hydrophila (strain ATCC 7966 / NCIB 9240) GN=AHA_2307 PE=4 SV=1 (A0KKM9_AERHH)	Uncharacterized protein OS=Aeromonas hydrophila subsp. hydrophila (strain ATCC 7966 / NCIB 9240) GN=AHA_2307 PE=4 SV=1	A0KKM9_AERHH	Aeromonas.fasta	27.6944	1	3	0.0551	1.3669	1.078
L14	Isobaric Tag Samples	L14	mascot_daemon_merge (F002727)	Cluster of Phenylalanine--tRNA ligase beta subunit OS=Aeromonas hydrophila subsp. hydrophila (strain ATCC 7966 / NCIB 9240) GN=pheT PE=3 SV=1 (A0KKP4_AERHH)	Phenylalanine--tRNA ligase beta subunit OS=Aeromonas hydrophila subsp. hydrophila (strain ATCC 7966 / NCIB 9240) GN=pheT PE=3 SV=1	A0KKP4_AERHH	Aeromonas.fasta	86.6103	1	3	0.0213	1	0.7539
L14	Isobaric Tag Samples	L14	mascot_daemon_merge (F002727)	Cluster of Ribonucleoside-diphosphate reductase OS=Aeromonas hydrophila subsp. hydrophila (strain ATCC 7966 / NCIB 9240) GN=nrdA PE=3 SV=1 (A0KKQ5_AERHH)	Ribonucleoside-diphosphate reductase OS=Aeromonas hydrophila subsp. hydrophila (strain ATCC 7966 / NCIB 9240) GN=nrdA PE=3 SV=1	A0KKQ5_AERHH	Aeromonas.fasta	86.4066	1	3	0.102	0.8871	0.7951
L14	Isobaric Tag Samples	L14	mascot_daemon_merge (F002727)	Cluster of Chromosome partition protein MukB OS=Aeromonas hydrophila subsp. hydrophila (strain ATCC 7966 / NCIB 9240) GN=AHA_2377 PE=4 SV=1 (A0KKU9_AERHH)	Chromosome partition protein MukB OS=Aeromonas hydrophila subsp. hydrophila (strain ATCC 7966 / NCIB 9240) GN=AHA_2377 PE=4 SV=1	A0KKU9_AERHH	Aeromonas.fasta	166.301	1	3	0.0176	1	0.9693
L14	Isobaric Tag Samples	L14	mascot_daemon_merge (F002727)	Cluster of Triosephosphate isomerase OS=Aeromonas hydrophila subsp. hydrophila (strain ATCC 7966 / NCIB 9240) GN=tpiA-1 PE=3 SV=1 (A0KKV4_AERHH)	Triosephosphate isomerase OS=Aeromonas hydrophila subsp. hydrophila (strain ATCC 7966 / NCIB 9240) GN=tpiA-1 PE=3 SV=1	A0KKV4_AERHH	Aeromonas.fasta	25.9011	0.992	3	0.0837	1	0.1492
L14	Isobaric Tag Samples	L14	mascot_daemon_merge (F002727)	Cluster of Putative ATP-dependent RNA helicase RhlE OS=Aeromonas hydrophila subsp. hydrophila (strain ATCC 7966 / NCIB 9240) GN=AHA_2407 PE=3 SV=1 (A0KKX1_AERHH)	Putative ATP-dependent RNA helicase RhlE OS=Aeromonas hydrophila subsp. hydrophila (strain ATCC 7966 / NCIB 9240) GN=AHA_2407 PE=3 SV=1	A0KKX1_AERHH	Aeromonas.fasta	50.2435	1	3	0.0976	1	0.7597
L14	Isobaric Tag Samples	L14	mascot_daemon_merge (F002727)	Cluster of Uncharacterized protein OS=Aeromonas hydrophila subsp. hydrophila (strain ATCC 7966 / NCIB 9240) GN=AHA_2419 PE=4 SV=1 (A0KKY3_AERHH)	Uncharacterized protein OS=Aeromonas hydrophila subsp. hydrophila (strain ATCC 7966 / NCIB 9240) GN=AHA_2419 PE=4 SV=1	A0KKY3_AERHH	Aeromonas.fasta	19.7007	1	3	0.305	0.8257	1.0307
L14	Isobaric Tag Samples	L14	mascot_daemon_merge (F002727)	Cluster of Phosphorylase OS=Aeromonas hydrophila subsp. hydrophila (strain ATCC 7966 / NCIB 9240) GN=AHA_2431 PE=3 SV=1 (A0KKZ5_AERHH)	Phosphorylase OS=Aeromonas hydrophila subsp. hydrophila (strain ATCC 7966 / NCIB 9240) GN=AHA_2431 PE=3 SV=1	A0KKZ5_AERHH	Aeromonas.fasta	93.3166	1	3	0.0218	1	0.8263
L14	Isobaric Tag Samples	L14	mascot_daemon_merge (F002727)	Cluster of Serine transporter family protein OS=Aeromonas hydrophila subsp. hydrophila (strain ATCC 7966 / NCIB 9240) GN=AHA_2437 PE=4 SV=1 (A0KL01_AERHH)	Serine transporter family protein OS=Aeromonas hydrophila subsp. hydrophila (strain ATCC 7966 / NCIB 9240) GN=AHA_2437 PE=4 SV=1	A0KL01_AERHH	Aeromonas.fasta	47.0514	1	3	0.0625	1	1.1495
L14	Isobaric Tag Samples	L14	mascot_daemon_merge (F002727)	Cluster of PrkA serine kinase OS=Aeromonas hydrophila subsp. hydrophila (strain ATCC 7966 / NCIB 9240) GN=AHA_2440 PE=4 SV=1 (A0KL04_AERHH)	PrkA serine kinase OS=Aeromonas hydrophila subsp. hydrophila (strain ATCC 7966 / NCIB 9240) GN=AHA_2440 PE=4 SV=1	A0KL04_AERHH	Aeromonas.fasta	74.0624	1	3	0.0719	1.065	1.1517
L14	Isobaric Tag Samples	L14	mascot_daemon_merge (F002727)	Cluster of NADH dehydrogenase OS=Aeromonas hydrophila subsp. hydrophila (strain ATCC 7966 / NCIB 9240) GN=AHA_2584 PE=4 SV=1 (A0KLE3_AERHH)	NADH dehydrogenase OS=Aeromonas hydrophila subsp. hydrophila (strain ATCC 7966 / NCIB 9240) GN=AHA_2584 PE=4 SV=1	A0KLE3_AERHH	Aeromonas.fasta	47.2148	1	3	0.0907	0.9585	0.9697
L14	Isobaric Tag Samples	L14	mascot_daemon_merge (F002727)	Cluster of Uncharacterized protein OS=Aeromonas hydrophila subsp. hydrophila (strain ATCC 7966 / NCIB 9240) GN=AHA_2596 PE=4 SV=1 (A0KLF5_AERHH)	Uncharacterized protein OS=Aeromonas hydrophila subsp. hydrophila (strain ATCC 7966 / NCIB 9240) GN=AHA_2596 PE=4 SV=1	A0KLF5_AERHH	Aeromonas.fasta	21.7686	1	3	0.429	0.9143	0.8293
L14	Isobaric Tag Samples	L14	mascot_daemon_merge (F002727)	Cluster of Uncharacterized protein OS=Aeromonas hydrophila subsp. hydrophila (strain ATCC 7966 / NCIB 9240) GN=AHA_2597 PE=4 SV=1 (A0KLF6_AERHH)	Uncharacterized protein OS=Aeromonas hydrophila subsp. hydrophila (strain ATCC 7966 / NCIB 9240) GN=AHA_2597 PE=4 SV=1	A0KLF6_AERHH	Aeromonas.fasta	14.251	1	3	0.273	0.9808	1.0305
L14	Isobaric Tag Samples	L14	mascot_daemon_merge (F002727)	Cluster of TPR domain protein OS=Aeromonas hydrophila subsp. hydrophila (strain ATCC 7966 / NCIB 9240) GN=AHA_2598 PE=4 SV=1 (A0KLF7_AERHH)	TPR domain protein OS=Aeromonas hydrophila subsp. hydrophila (strain ATCC 7966 / NCIB 9240) GN=AHA_2598 PE=4 SV=1	A0KLF7_AERHH	Aeromonas.fasta	49.6181	1	3	0.248	1.1361	0.9952
L14	Isobaric Tag Samples	L14	mascot_daemon_merge (F002727)	Cluster of Proton/sodium-glutamate symport protein OS=Aeromonas hydrophila subsp. hydrophila (strain ATCC 7966 / NCIB 9240) GN=AHA_2605 PE=4 SV=1 (A0KLG3_AERHH)	Proton/sodium-glutamate symport protein OS=Aeromonas hydrophila subsp. hydrophila (strain ATCC 7966 / NCIB 9240) GN=AHA_2605 PE=4 SV=1	A0KLG3_AERHH	Aeromonas.fasta	48.719	1	3	0.0766	1.0526	0.9842
L14	Isobaric Tag Samples	L14	mascot_daemon_merge (F002727)	Cluster of Oligopeptide ABC transporter, ATP-binding protein OppF OS=Aeromonas hydrophila subsp. hydrophila (strain ATCC 7966 / NCIB 9240) GN=AHA_2609 PE=3 SV=1 (A0KLG7_AERHH)	Oligopeptide ABC transporter, ATP-binding protein OppF OS=Aeromonas hydrophila subsp. hydrophila (strain ATCC 7966 / NCIB 9240) GN=AHA_2609 PE=3 SV=1	A0KLG7_AERHH	Aeromonas.fasta	36.3528	1	3	0.0695	0.9068	1.4519
L14	Isobaric Tag Samples	L14	mascot_daemon_merge (F002727)	Cluster of Oligopeptide ABC transporter, periplasmic oligopeptide-binding protein OS=Aeromonas hydrophila subsp. hydrophila (strain ATCC 7966 / NCIB 9240) GN=AHA_2613 PE=4 SV=1 (A0KLH1_AERHH)	Oligopeptide ABC transporter, periplasmic oligopeptide-binding protein OS=Aeromonas hydrophila subsp. hydrophila (strain ATCC 7966 / NCIB 9240) GN=AHA_2613 PE=4 SV=1	A0KLH1_AERHH	Aeromonas.fasta	60.3972	1	3	0.113	0.9539	0.9324
L14	Isobaric Tag Samples	L14	mascot_daemon_merge (F002727)	Cluster of Aldehyde-alcohol dehydrogenase OS=Aeromonas hydrophila subsp. hydrophila (strain ATCC 7966 / NCIB 9240) GN=AHA_2616 PE=4 SV=1 (A0KLH4_AERHH)	Aldehyde-alcohol dehydrogenase OS=Aeromonas hydrophila subsp. hydrophila (strain ATCC 7966 / NCIB 9240) GN=AHA_2616 PE=4 SV=1	A0KLH4_AERHH	Aeromonas.fasta	96.3882	1	3	0.0988	0.9497	1.1405
L14	Isobaric Tag Samples	L14	mascot_daemon_merge (F002727)	Cluster of CstA protein OS=Aeromonas hydrophila subsp. hydrophila (strain ATCC 7966 / NCIB 9240) GN=AHA_2620 PE=4 SV=1 (A0KLH8_AERHH)	CstA protein OS=Aeromonas hydrophila subsp. hydrophila (strain ATCC 7966 / NCIB 9240) GN=AHA_2620 PE=4 SV=1	A0KLH8_AERHH	Aeromonas.fasta	50.8631	1	3	0.093	1.0778	0.085
L14	Isobaric Tag Samples	L14	mascot_daemon_merge (F002727)	Cluster of Inner membrane protein YiaW OS=Aeromonas hydrophila subsp. hydrophila (strain ATCC 7966 / NCIB 9240) GN=AHA_2621 PE=4 SV=1 (A0KLH9_AERHH)	Inner membrane protein YiaW OS=Aeromonas hydrophila subsp. hydrophila (strain ATCC 7966 / NCIB 9240) GN=AHA_2621 PE=4 SV=1	A0KLH9_AERHH	Aeromonas.fasta	13.2274	1	3	0.268	1	0.8715
L14	Isobaric Tag Samples	L14	mascot_daemon_merge (F002727)	Cluster of Secretion protein, HlyD family OS=Aeromonas hydrophila subsp. hydrophila (strain ATCC 7966 / NCIB 9240) GN=AHA_2622 PE=4 SV=1 (A0KLI0_AERHH)	Secretion protein, HlyD family OS=Aeromonas hydrophila subsp. hydrophila (strain ATCC 7966 / NCIB 9240) GN=AHA_2622 PE=4 SV=1	A0KLI0_AERHH	Aeromonas.fasta	38.4736	1	3	0.151	0.9931	1.7588
L14	Isobaric Tag Samples	L14	mascot_daemon_merge (F002727)	Cluster of Electron transport complex subunit G OS=Aeromonas hydrophila subsp. hydrophila (strain ATCC 7966 / NCIB 9240) GN=rnfG PE=3 SV=1 (A0KLJ6_AERHH)	Electron transport complex subunit G OS=Aeromonas hydrophila subsp. hydrophila (strain ATCC 7966 / NCIB 9240) GN=rnfG PE=3 SV=1	A0KLJ6_AERHH	Aeromonas.fasta	22.6234	1	3	0.114	1.0121	1.035
L14	Isobaric Tag Samples	L14	mascot_daemon_merge (F002727)	Cluster of Sodium-type flagellar protein MotY OS=Aeromonas hydrophila subsp. hydrophila (strain ATCC 7966 / NCIB 9240) GN=AHA_2642 PE=4 SV=1 (A0KLK0_AERHH)	Sodium-type flagellar protein MotY OS=Aeromonas hydrophila subsp. hydrophila (strain ATCC 7966 / NCIB 9240) GN=AHA_2642 PE=4 SV=1	A0KLK0_AERHH	Aeromonas.fasta	32.2729	1	3	0.0836	1.1039	0.1163
L14	Isobaric Tag Samples	L14	mascot_daemon_merge (F002727)	Cluster of ATP-dependent RNA helicase DeaD OS=Aeromonas hydrophila subsp. hydrophila (strain ATCC 7966 / NCIB 9240) GN=deaD PE=3 SV=1 (A0KLK4_AERHH)	ATP-dependent RNA helicase DeaD OS=Aeromonas hydrophila subsp. hydrophila (strain ATCC 7966 / NCIB 9240) GN=deaD PE=3 SV=1	A0KLK4_AERHH	Aeromonas.fasta	71.7439	1	3	0.0966	0.9065	0.5272
L14	Isobaric Tag Samples	L14	mascot_daemon_merge (F002727)	Cluster of Putative exported protein OS=Aeromonas hydrophila subsp. hydrophila (strain ATCC 7966 / NCIB 9240) GN=AHA_2695 PE=4 SV=1 (A0KLQ2_AERHH)	Putative exported protein OS=Aeromonas hydrophila subsp. hydrophila (strain ATCC 7966 / NCIB 9240) GN=AHA_2695 PE=4 SV=1	A0KLQ2_AERHH	Aeromonas.fasta	26.3731	1	3	0.134	1	0.332
L14	Isobaric Tag Samples	L14	mascot_daemon_merge (F002727)	Cluster of Agglutination protein OS=Aeromonas hydrophila subsp. hydrophila (strain ATCC 7966 / NCIB 9240) GN=AHA_2699 PE=4 SV=1 (A0KLQ6_AERHH)	Agglutination protein OS=Aeromonas hydrophila subsp. hydrophila (strain ATCC 7966 / NCIB 9240) GN=AHA_2699 PE=4 SV=1	A0KLQ6_AERHH	Aeromonas.fasta	49.1349	1	3	0.656	1.0085	0.1419
L14	Isobaric Tag Samples	L14	mascot_daemon_merge (F002727)	Cluster of DeCa-heme c-type cytochrome OS=Aeromonas hydrophila subsp. hydrophila (strain ATCC 7966 / NCIB 9240) GN=AHA_2764 PE=4 SV=1 (A0KLX1_AERHH)	DeCa-heme c-type cytochrome OS=Aeromonas hydrophila subsp. hydrophila (strain ATCC 7966 / NCIB 9240) GN=AHA_2764 PE=4 SV=1	A0KLX1_AERHH	Aeromonas.fasta	79.8399	1	3	0.0781	1.1171	0.2847
L14	Isobaric Tag Samples	L14	mascot_daemon_merge (F002727)	Cluster of Nitrate/tmao reductase OS=Aeromonas hydrophila subsp. hydrophila (strain ATCC 7966 / NCIB 9240) GN=AHA_2765 PE=4 SV=1 (A0KLX2_AERHH)	Nitrate/tmao reductase OS=Aeromonas hydrophila subsp. hydrophila (strain ATCC 7966 / NCIB 9240) GN=AHA_2765 PE=4 SV=1	A0KLX2_AERHH	Aeromonas.fasta	35.3792	1	4	0.0805	0.8028	0.1452
L14	Isobaric Tag Samples	L14	mascot_daemon_merge (F002727)	Cluster of Outer membrane protein OS=Aeromonas hydrophila subsp. hydrophila (strain ATCC 7966 / NCIB 9240) GN=AHA_2766 PE=4 SV=1 (A0KLX3_AERHH)	Outer membrane protein OS=Aeromonas hydrophila subsp. hydrophila (strain ATCC 7966 / NCIB 9240) GN=AHA_2766 PE=4 SV=1	A0KLX3_AERHH	Aeromonas.fasta	74.7859	1	4	0.321	0.9111	0.156
L14	Isobaric Tag Samples	L14	mascot_daemon_merge (F002727)	Cluster of Lipid A export ATP-binding/permease protein MsbA OS=Aeromonas hydrophila subsp. hydrophila (strain ATCC 7966 / NCIB 9240) GN=msbA PE=3 SV=1 (A0KLY2_AERHH)	Lipid A export ATP-binding/permease protein MsbA OS=Aeromonas hydrophila subsp. hydrophila (strain ATCC 7966 / NCIB 9240) GN=msbA PE=3 SV=1	A0KLY2_AERHH	Aeromonas.fasta	64.8663	1	4	0.0951	1.2474	1.2983
L14	Isobaric Tag Samples	L14	mascot_daemon_merge (F002727)	Cluster of Outer membrane protein OS=Aeromonas hydrophila subsp. hydrophila (strain ATCC 7966 / NCIB 9240) GN=AHA_2785 PE=4 SV=1 (A0KLY9_AERHH)	Outer membrane protein OS=Aeromonas hydrophila subsp. hydrophila (strain ATCC 7966 / NCIB 9240) GN=AHA_2785 PE=4 SV=1	A0KLY9_AERHH	Aeromonas.fasta	38.9309	1	4	0.194	0.8495	0.114
L14	Isobaric Tag Samples	L14	mascot_daemon_merge (F002727)	Cluster of Uncharacterized protein OS=Aeromonas hydrophila subsp. hydrophila (strain ATCC 7966 / NCIB 9240) GN=AHA_2819 PE=4 SV=1 (A0KM22_AERHH)	Uncharacterized protein OS=Aeromonas hydrophila subsp. hydrophila (strain ATCC 7966 / NCIB 9240) GN=AHA_2819 PE=4 SV=1	A0KM22_AERHH	Aeromonas.fasta	36.44	1	4	0.0819	1	0.4647
L14	Isobaric Tag Samples	L14	mascot_daemon_merge (F002727)	Cluster of Flagellar hook protein FlgE OS=Aeromonas hydrophila subsp. hydrophila (strain ATCC 7966 / NCIB 9240) GN=flgE PE=4 SV=1 (A0KM42_AERHH)	Flagellar hook protein FlgE OS=Aeromonas hydrophila subsp. hydrophila (strain ATCC 7966 / NCIB 9240) GN=flgE PE=4 SV=1	A0KM42_AERHH	Aeromonas.fasta	46.7896	1	4	0.151	1.0153	0.0849
L14	Isobaric Tag Samples	L14	mascot_daemon_merge (F002727)	Cluster of Outer membrane protein OprM OS=Aeromonas hydrophila subsp. hydrophila (strain ATCC 7966 / NCIB 9240) GN=AHA_2909 PE=4 SV=1 (A0KMB2_AERHH)	Outer membrane protein OprM OS=Aeromonas hydrophila subsp. hydrophila (strain ATCC 7966 / NCIB 9240) GN=AHA_2909 PE=4 SV=1	A0KMB2_AERHH	Aeromonas.fasta	50.494	1	4	0.325	1.0964	1.8233
L14	Isobaric Tag Samples	L14	mascot_daemon_merge (F002727)	Cluster of AcrB protein OS=Aeromonas hydrophila subsp. hydrophila (strain ATCC 7966 / NCIB 9240) GN=aheB PE=4 SV=1 (A0KMB3_AERHH)	AcrB protein OS=Aeromonas hydrophila subsp. hydrophila (strain ATCC 7966 / NCIB 9240) GN=aheB PE=4 SV=1	A0KMB3_AERHH	Aeromonas.fasta	113.827	1	4	0.0839	0.8263	2.5294
L14	Isobaric Tag Samples	L14	mascot_daemon_merge (F002727)	Cluster of Acriflavin resistance protein A OS=Aeromonas hydrophila subsp. hydrophila (strain ATCC 7966 / NCIB 9240) GN=acrA PE=4 SV=1 (A0KMB4_AERHH)	Acriflavin resistance protein A OS=Aeromonas hydrophila subsp. hydrophila (strain ATCC 7966 / NCIB 9240) GN=acrA PE=4 SV=1	A0KMB4_AERHH	Aeromonas.fasta	41.8052	1	4	0.179	1.016	3.8658
L14	Isobaric Tag Samples	L14	mascot_daemon_merge (F002727)	Cluster of Proton/sodium-glutamate symport protein OS=Aeromonas hydrophila subsp. hydrophila (strain ATCC 7966 / NCIB 9240) GN=AHA_2914 PE=4 SV=1 (A0KMB7_AERHH)	Proton/sodium-glutamate symport protein OS=Aeromonas hydrophila subsp. hydrophila (strain ATCC 7966 / NCIB 9240) GN=AHA_2914 PE=4 SV=1	A0KMB7_AERHH	Aeromonas.fasta	40.8359	1	4	0.0765	1.0329	0.5512
L14	Isobaric Tag Samples	L14	mascot_daemon_merge (F002727)	Cluster of Pseudouridine synthase OS=Aeromonas hydrophila subsp. hydrophila (strain ATCC 7966 / NCIB 9240) GN=AHA_2917 PE=3 SV=1 (A0KMC0_AERHH)	Pseudouridine synthase OS=Aeromonas hydrophila subsp. hydrophila (strain ATCC 7966 / NCIB 9240) GN=AHA_2917 PE=3 SV=1	A0KMC0_AERHH	Aeromonas.fasta	34.7274	1	4	0.111	1	0.885
L14	Isobaric Tag Samples	L14	mascot_daemon_merge (F002727)	Cluster of Ubiquinol oxidase polypeptide I OS=Aeromonas hydrophila subsp. hydrophila (strain ATCC 7966 / NCIB 9240) GN=AHA_2945 PE=3 SV=1 (A0KME8_AERHH)	Ubiquinol oxidase polypeptide I OS=Aeromonas hydrophila subsp. hydrophila (strain ATCC 7966 / NCIB 9240) GN=AHA_2945 PE=3 SV=1	A0KME8_AERHH	Aeromonas.fasta	73.5719	1	4	0.0562	0.9747	0.5383
L14	Isobaric Tag Samples	L14	mascot_daemon_merge (F002727)	Cluster of Ubiquinol oxidase polypeptide II OS=Aeromonas hydrophila subsp. hydrophila (strain ATCC 7966 / NCIB 9240) GN=AHA_2946 PE=4 SV=1 (A0KME9_AERHH)	Ubiquinol oxidase polypeptide II OS=Aeromonas hydrophila subsp. hydrophila (strain ATCC 7966 / NCIB 9240) GN=AHA_2946 PE=4 SV=1	A0KME9_AERHH	Aeromonas.fasta	37.6475	1	4	0.182	1.0197	0.642
L14	Isobaric Tag Samples	L14	mascot_daemon_merge (F002727)	Cluster of RND transporter, hydrophobe/amphiphile efflux-1 (HAE1) family OS=Aeromonas hydrophila subsp. hydrophila (strain ATCC 7966 / NCIB 9240) GN=AHA_2960 PE=4 SV=1 (A0KMG3_AERHH)	RND transporter, hydrophobe/amphiphile efflux-1 (HAE1) family OS=Aeromonas hydrophila subsp. hydrophila (strain ATCC 7966 / NCIB 9240) GN=AHA_2960 PE=4 SV=1	A0KMG3_AERHH	Aeromonas.fasta	113.006	1	4	0.0173	1.1557	2.4158
L14	Isobaric Tag Samples	L14	mascot_daemon_merge (F002727)	Cluster of Outer membrane efflux protein OS=Aeromonas hydrophila subsp. hydrophila (strain ATCC 7966 / NCIB 9240) GN=AHA_2991 PE=4 SV=1 (A0KMJ4_AERHH)	Outer membrane efflux protein OS=Aeromonas hydrophila subsp. hydrophila (strain ATCC 7966 / NCIB 9240) GN=AHA_2991 PE=4 SV=1	A0KMJ4_AERHH	Aeromonas.fasta	49.7073	1	4	0.254	1.0124	0.2975
L14	Isobaric Tag Samples	L14	mascot_daemon_merge (F002727)	Cluster of Peptidyl-prolyl cis-trans isomerase OS=Aeromonas hydrophila subsp. hydrophila (strain ATCC 7966 / NCIB 9240) GN=AHA_3007 PE=4 SV=1 (A0KML0_AERHH)	Peptidyl-prolyl cis-trans isomerase OS=Aeromonas hydrophila subsp. hydrophila (strain ATCC 7966 / NCIB 9240) GN=AHA_3007 PE=4 SV=1	A0KML0_AERHH	Aeromonas.fasta	16.8246	1	4	0.141	1.0028	0.3039
L14	Isobaric Tag Samples	L14	mascot_daemon_merge (F002727)	Cluster of Uncharacterized protein OS=Aeromonas hydrophila subsp. hydrophila (strain ATCC 7966 / NCIB 9240) GN=AHA_3022 PE=4 SV=1 (A0KMM5_AERHH)	Uncharacterized protein OS=Aeromonas hydrophila subsp. hydrophila (strain ATCC 7966 / NCIB 9240) GN=AHA_3022 PE=4 SV=1	A0KMM5_AERHH	Aeromonas.fasta	12.0392	1	4	0.304	1	1.5158
L14	Isobaric Tag Samples	L14	mascot_daemon_merge (F002727)	Cluster of Formate dehydrogenase OS=Aeromonas hydrophila subsp. hydrophila (strain ATCC 7966 / NCIB 9240) GN=AHA_3063 PE=3 SV=1 (A0KMR4_AERHH)	Formate dehydrogenase OS=Aeromonas hydrophila subsp. hydrophila (strain ATCC 7966 / NCIB 9240) GN=AHA_3063 PE=3 SV=1	A0KMR4_AERHH	Aeromonas.fasta	107.743	1	4	0.0238	0.6921	0.4069
L14	Isobaric Tag Samples	L14	mascot_daemon_merge (F002727)	Cluster of Transketolase OS=Aeromonas hydrophila subsp. hydrophila (strain ATCC 7966 / NCIB 9240) GN=tkt PE=3 SV=1 (A0KMX2_AERHH)	Transketolase OS=Aeromonas hydrophila subsp. hydrophila (strain ATCC 7966 / NCIB 9240) GN=tkt PE=3 SV=1	A0KMX2_AERHH	Aeromonas.fasta	71.6049	1	4	0.0452	1.2416	0.411
L14	Isobaric Tag Samples	L14	mascot_daemon_merge (F002727)	Cluster of Amino acid carrier protein OS=Aeromonas hydrophila subsp. hydrophila (strain ATCC 7966 / NCIB 9240) GN=agcS-2 PE=4 SV=1 (A0KMY8_AERHH)	Amino acid carrier protein OS=Aeromonas hydrophila subsp. hydrophila (strain ATCC 7966 / NCIB 9240) GN=agcS-2 PE=4 SV=1	A0KMY8_AERHH	Aeromonas.fasta	51.2996	1	4	0.0979	1.1515	0.1202
L14	Isobaric Tag Samples	L14	mascot_daemon_merge (F002727)	Cluster of Ribosome-binding ATPase YchF OS=Aeromonas hydrophila subsp. hydrophila (strain ATCC 7966 / NCIB 9240) GN=ychF PE=3 SV=1 (A0KN05_AERHH)	Ribosome-binding ATPase YchF OS=Aeromonas hydrophila subsp. hydrophila (strain ATCC 7966 / NCIB 9240) GN=ychF PE=3 SV=1	A0KN05_AERHH	Aeromonas.fasta	39.4087	1	4	0.0992	0.9825	0.865
L14	Isobaric Tag Samples	L14	mascot_daemon_merge (F002727)	Cluster of Type IV pilus secretin PilQ OS=Aeromonas hydrophila subsp. hydrophila (strain ATCC 7966 / NCIB 9240) GN=pilQ PE=3 SV=1 (A0KN30_AERHH)	Type IV pilus secretin PilQ OS=Aeromonas hydrophila subsp. hydrophila (strain ATCC 7966 / NCIB 9240) GN=pilQ PE=3 SV=1	A0KN30_AERHH	Aeromonas.fasta	78.3539	1	4	0.0464	0.7895	0.363
L14	Isobaric Tag Samples	L14	mascot_daemon_merge (F002727)	Cluster of Penicillin-binding protein 1A OS=Aeromonas hydrophila subsp. hydrophila (strain ATCC 7966 / NCIB 9240) GN=mrcA PE=4 SV=1 (A0KN35_AERHH)	Penicillin-binding protein 1A OS=Aeromonas hydrophila subsp. hydrophila (strain ATCC 7966 / NCIB 9240) GN=mrcA PE=4 SV=1	A0KN35_AERHH	Aeromonas.fasta	91.1811	1	4	0.0832	0.9542	1.1492
L14	Isobaric Tag Samples	L14	mascot_daemon_merge (F002727)	Cluster of Fumarate reductase, flavoprotein subunit OS=Aeromonas hydrophila subsp. hydrophila (strain ATCC 7966 / NCIB 9240) GN=frdA PE=4 SV=1 (A0KN48_AERHH)	Fumarate reductase, flavoprotein subunit OS=Aeromonas hydrophila subsp. hydrophila (strain ATCC 7966 / NCIB 9240) GN=frdA PE=4 SV=1	A0KN48_AERHH	Aeromonas.fasta	65.3263	1	4	0.148	1	1.6489
L14	Isobaric Tag Samples	L14	mascot_daemon_merge (F002727)	Cluster of Fumarate reductase iron-sulfur protein OS=Aeromonas hydrophila subsp. hydrophila (strain ATCC 7966 / NCIB 9240) GN=AHA_3209 PE=4 SV=1 (A0KN49_AERHH)	Fumarate reductase iron-sulfur protein OS=Aeromonas hydrophila subsp. hydrophila (strain ATCC 7966 / NCIB 9240) GN=AHA_3209 PE=4 SV=1	A0KN49_AERHH	Aeromonas.fasta	27.6832	1	4	0.225	0.8629	2.8514
L14	Isobaric Tag Samples	L14	mascot_daemon_merge (F002727)	Cluster of PhoH family protein OS=Aeromonas hydrophila subsp. hydrophila (strain ATCC 7966 / NCIB 9240) GN=AHA_3242 PE=4 SV=1 (A0KN82_AERHH)	PhoH family protein OS=Aeromonas hydrophila subsp. hydrophila (strain ATCC 7966 / NCIB 9240) GN=AHA_3242 PE=4 SV=1	A0KN82_AERHH	Aeromonas.fasta	38.682	1	4	0.0807	1	1.2317
L14	Isobaric Tag Samples	L14	mascot_daemon_merge (F002727)	Cluster of Apolipoprotein N-acyltransferase OS=Aeromonas hydrophila subsp. hydrophila (strain ATCC 7966 / NCIB 9240) GN=lnt PE=3 SV=1 (A0KN85_AERHH)	Apolipoprotein N-acyltransferase OS=Aeromonas hydrophila subsp. hydrophila (strain ATCC 7966 / NCIB 9240) GN=lnt PE=3 SV=1	A0KN85_AERHH	Aeromonas.fasta	57.7103	1	4	0.0759	0.7945	0.3668
L14	Isobaric Tag Samples	L14	mascot_daemon_merge (F002727)	Cluster of LPS-assembly lipoprotein LptE OS=Aeromonas hydrophila subsp. hydrophila (strain ATCC 7966 / NCIB 9240) GN=rlpB PE=1 SV=1 (A0KN88_AERHH)	LPS-assembly lipoprotein LptE OS=Aeromonas hydrophila subsp. hydrophila (strain ATCC 7966 / NCIB 9240) GN=rlpB PE=1 SV=1	A0KN88_AERHH	Aeromonas.fasta	18.1483	1	4	0.416	0.9199	0.9473
L14	Isobaric Tag Samples	L14	mascot_daemon_merge (F002727)	Cluster of Penicillin-binding protein OS=Aeromonas hydrophila subsp. hydrophila (strain ATCC 7966 / NCIB 9240) GN=AHA_3259 PE=3 SV=1 (A0KN99_AERHH)	Penicillin-binding protein OS=Aeromonas hydrophila subsp. hydrophila (strain ATCC 7966 / NCIB 9240) GN=AHA_3259 PE=3 SV=1	A0KN99_AERHH	Aeromonas.fasta	43.3733	1	4	0.121	1.0083	3.361
L14	Isobaric Tag Samples	L14	mascot_daemon_merge (F002727)	Cluster of Succinyl-CoA synthetase, alpha subunit OS=Aeromonas hydrophila subsp. hydrophila (strain ATCC 7966 / NCIB 9240) GN=AHA_3284 PE=4 SV=1 (A0KNC4_AERHH)	Succinyl-CoA synthetase, alpha subunit OS=Aeromonas hydrophila subsp. hydrophila (strain ATCC 7966 / NCIB 9240) GN=AHA_3284 PE=4 SV=1	A0KNC4_AERHH	Aeromonas.fasta	50.1061	1	4	0.117	0.9482	0.9189
L14	Isobaric Tag Samples	L14	mascot_daemon_merge (F002727)	Cluster of Transcription elongation protein NusA OS=Aeromonas hydrophila subsp. hydrophila (strain ATCC 7966 / NCIB 9240) GN=AHA_3304 PE=3 SV=1 (A0KNE4_AERHH)	Transcription elongation protein NusA OS=Aeromonas hydrophila subsp. hydrophila (strain ATCC 7966 / NCIB 9240) GN=AHA_3304 PE=3 SV=1	A0KNE4_AERHH	Aeromonas.fasta	55.4598	1	4	0.056	1	1.4483
L14	Isobaric Tag Samples	L14	mascot_daemon_merge (F002727)	Cluster of ATP-dependent zinc metalloprotease FtsH OS=Aeromonas hydrophila subsp. hydrophila (strain ATCC 7966 / NCIB 9240) GN=hflB PE=3 SV=1 (A0KNF0_AERHH)	ATP-dependent zinc metalloprotease FtsH OS=Aeromonas hydrophila subsp. hydrophila (strain ATCC 7966 / NCIB 9240) GN=hflB PE=3 SV=1	A0KNF0_AERHH	Aeromonas.fasta	71.6313	1	4	0.0878	1.0563	1.3433
L14	Isobaric Tag Samples	L14	mascot_daemon_merge (F002727)	Cluster of Peptide ABC transporter, periplasmic peptide-binding protein OS=Aeromonas hydrophila subsp. hydrophila (strain ATCC 7966 / NCIB 9240) GN=AHA_3324 PE=4 SV=1 (A0KNG2_AERHH)	Peptide ABC transporter, periplasmic peptide-binding protein OS=Aeromonas hydrophila subsp. hydrophila (strain ATCC 7966 / NCIB 9240) GN=AHA_3324 PE=4 SV=1	A0KNG2_AERHH	Aeromonas.fasta	57.3828	1	4	0.0734	1	0.4187
L14	Isobaric Tag Samples	L14	mascot_daemon_merge (F002727)	Cluster of 6,7-dimethyl-8-ribityllumazine synthase OS=Aeromonas hydrophila subsp. hydrophila (strain ATCC 7966 / NCIB 9240) GN=ribE-2 PE=3 SV=1 (A0KNG7_AERHH)	6,7-dimethyl-8-ribityllumazine synthase OS=Aeromonas hydrophila subsp. hydrophila (strain ATCC 7966 / NCIB 9240) GN=ribE-2 PE=3 SV=1	A0KNG7_AERHH	Aeromonas.fasta	20.7901	1	4	0.402	1.1006	1.3825
L14	Isobaric Tag Samples	L14	mascot_daemon_merge (F002727)	Cluster of Acetyl-CoA carboxylase, biotin carboxylase OS=Aeromonas hydrophila subsp. hydrophila (strain ATCC 7966 / NCIB 9240) GN=accC PE=4 SV=1 (A0KNI5_AERHH)	Acetyl-CoA carboxylase, biotin carboxylase OS=Aeromonas hydrophila subsp. hydrophila (strain ATCC 7966 / NCIB 9240) GN=accC PE=4 SV=1	A0KNI5_AERHH	Aeromonas.fasta	48.9773	1	4	0.117	1	0.2609
L14	Isobaric Tag Samples	L14	mascot_daemon_merge (F002727)	Cluster of Protease 4 OS=Aeromonas hydrophila subsp. hydrophila (strain ATCC 7966 / NCIB 9240) GN=sppA PE=3 SV=1 (A0KNJ6_AERHH)	Protease 4 OS=Aeromonas hydrophila subsp. hydrophila (strain ATCC 7966 / NCIB 9240) GN=sppA PE=3 SV=1	A0KNJ6_AERHH	Aeromonas.fasta	66.4755	1	5	0.109	0.9842	1.5402
L14	Isobaric Tag Samples	L14	mascot_daemon_merge (F002727)	Cluster of Uncharacterized protein OS=Aeromonas hydrophila subsp. hydrophila (strain ATCC 7966 / NCIB 9240) GN=AHA_3399 PE=4 SV=1 (A0KNN7_AERHH)	Uncharacterized protein OS=Aeromonas hydrophila subsp. hydrophila (strain ATCC 7966 / NCIB 9240) GN=AHA_3399 PE=4 SV=1	A0KNN7_AERHH	Aeromonas.fasta	17.1496	1	5	0.136	0.8589	1.0674
L14	Isobaric Tag Samples	L14	mascot_daemon_merge (F002727)	Cluster of Pseudouridine-5'-phosphate glycosidase OS=Aeromonas hydrophila subsp. hydrophila (strain ATCC 7966 / NCIB 9240) GN=psuG PE=3 SV=1 (A0KNP3_AERHH)	Pseudouridine-5'-phosphate glycosidase OS=Aeromonas hydrophila subsp. hydrophila (strain ATCC 7966 / NCIB 9240) GN=psuG PE=3 SV=1	A0KNP3_AERHH	Aeromonas.fasta	31.4275	1	5	0.106	1.0921	0.2213
L14	Isobaric Tag Samples	L14	mascot_daemon_merge (F002727)	Cluster of Universal stress protein OS=Aeromonas hydrophila subsp. hydrophila (strain ATCC 7966 / NCIB 9240) GN=AHA_3418 PE=3 SV=1 (A0KNQ6_AERHH)	Universal stress protein OS=Aeromonas hydrophila subsp. hydrophila (strain ATCC 7966 / NCIB 9240) GN=AHA_3418 PE=3 SV=1	A0KNQ6_AERHH	Aeromonas.fasta	15.8011	1	5	0.189	0.9647	2.1439
L14	Isobaric Tag Samples	L14	mascot_daemon_merge (F002727)	Cluster of Esterase YafA OS=Aeromonas hydrophila subsp. hydrophila (strain ATCC 7966 / NCIB 9240) GN=AHA_3423 PE=4 SV=1 (A0KNR1_AERHH)	Esterase YafA OS=Aeromonas hydrophila subsp. hydrophila (strain ATCC 7966 / NCIB 9240) GN=AHA_3423 PE=4 SV=1	A0KNR1_AERHH	Aeromonas.fasta	47.5962	1	5	0.0806	1.0409	1.385
L14	Isobaric Tag Samples	L14	mascot_daemon_merge (F002727)	Cluster of Outer membrane protein OS=Aeromonas hydrophila subsp. hydrophila (strain ATCC 7966 / NCIB 9240) GN=AHA_3433 PE=3 SV=1 (A0KNS1_AERHH)	Outer membrane protein OS=Aeromonas hydrophila subsp. hydrophila (strain ATCC 7966 / NCIB 9240) GN=AHA_3433 PE=3 SV=1	A0KNS1_AERHH	Aeromonas.fasta	91.8733	1	5	0.0505	1.1849	1.4956
L14	Isobaric Tag Samples	L14	mascot_daemon_merge (F002727)	Cluster of Nuclease OS=Aeromonas hydrophila subsp. hydrophila (strain ATCC 7966 / NCIB 9240) GN=AHA_3441 PE=4 SV=1 (A0KNS9_AERHH)	Nuclease OS=Aeromonas hydrophila subsp. hydrophila (strain ATCC 7966 / NCIB 9240) GN=AHA_3441 PE=4 SV=1	A0KNS9_AERHH	Aeromonas.fasta	77.2383	1	5	0.0938	1	1.2704
L14	Isobaric Tag Samples	L14	mascot_daemon_merge (F002727)	Cluster of Uncharacterized protein OS=Aeromonas hydrophila subsp. hydrophila (strain ATCC 7966 / NCIB 9240) GN=AHA_3468 PE=4 SV=1 (A0KNU3_AERHH)	Uncharacterized protein OS=Aeromonas hydrophila subsp. hydrophila (strain ATCC 7966 / NCIB 9240) GN=AHA_3468 PE=4 SV=1	A0KNU3_AERHH	Aeromonas.fasta	16.2078	1	5	0.336	0.682	0.8335
L14	Isobaric Tag Samples	L14	mascot_daemon_merge (F002727)	Cluster of Aminopeptidase Y OS=Aeromonas hydrophila subsp. hydrophila (strain ATCC 7966 / NCIB 9240) GN=AHA_3483 PE=4 SV=1 (A0KNV6_AERHH)	Aminopeptidase Y OS=Aeromonas hydrophila subsp. hydrophila (strain ATCC 7966 / NCIB 9240) GN=AHA_3483 PE=4 SV=1	A0KNV6_AERHH	Aeromonas.fasta	37.9376	1	5	0.0648	0.657	0.9365
L14	Isobaric Tag Samples	L14	mascot_daemon_merge (F002727)	Cluster of Outer membrane efflux protein OS=Aeromonas hydrophila subsp. hydrophila (strain ATCC 7966 / NCIB 9240) GN=AHA_3509 PE=4 SV=1 (A0KNY2_AERHH)	Outer membrane efflux protein OS=Aeromonas hydrophila subsp. hydrophila (strain ATCC 7966 / NCIB 9240) GN=AHA_3509 PE=4 SV=1	A0KNY2_AERHH	Aeromonas.fasta	49.9921	1	5	0.124	1.0523	0.41
L14	Isobaric Tag Samples	L14	mascot_daemon_merge (F002727)	Cluster of Penicillin-binding protein 1B OS=Aeromonas hydrophila subsp. hydrophila (strain ATCC 7966 / NCIB 9240) GN=mrcB PE=4 SV=1 (A0KNZ9_AERHH)	Penicillin-binding protein 1B OS=Aeromonas hydrophila subsp. hydrophila (strain ATCC 7966 / NCIB 9240) GN=mrcB PE=4 SV=1	A0KNZ9_AERHH	Aeromonas.fasta	85.807	1	5	0.0259	1	1.2073
L14	Isobaric Tag Samples	L14	mascot_daemon_merge (F002727)	Cluster of Poly(A) polymerase I OS=Aeromonas hydrophila subsp. hydrophila (strain ATCC 7966 / NCIB 9240) GN=pcnB PE=3 SV=1 (A0KP05_AERHH)	Poly(A) polymerase I OS=Aeromonas hydrophila subsp. hydrophila (strain ATCC 7966 / NCIB 9240) GN=pcnB PE=3 SV=1	A0KP05_AERHH	Aeromonas.fasta	57.2208	1	5	0.0762	1	0.7844
L14	Isobaric Tag Samples	L14	mascot_daemon_merge (F002727)	Cluster of Membrane protease subunits OS=Aeromonas hydrophila subsp. hydrophila (strain ATCC 7966 / NCIB 9240) GN=AHA_3569 PE=4 SV=1 (A0KP38_AERHH)	Membrane protease subunits OS=Aeromonas hydrophila subsp. hydrophila (strain ATCC 7966 / NCIB 9240) GN=AHA_3569 PE=4 SV=1	A0KP38_AERHH	Aeromonas.fasta	33.5286	1	5	0.0719	1	1.4827
L14	Isobaric Tag Samples	L14	mascot_daemon_merge (F002727)	Cluster of Nodulation efficiency family protein OS=Aeromonas hydrophila subsp. hydrophila (strain ATCC 7966 / NCIB 9240) GN=AHA_3570 PE=4 SV=1 (A0KP39_AERHH)	Nodulation efficiency family protein OS=Aeromonas hydrophila subsp. hydrophila (strain ATCC 7966 / NCIB 9240) GN=AHA_3570 PE=4 SV=1	A0KP39_AERHH	Aeromonas.fasta	17.0631	1	5	0.225	1.194	0.4516
L14	Isobaric Tag Samples	L14	mascot_daemon_merge (F002727)	Cluster of Glyceraldehyde-3-phosphate dehydrogenase, type I OS=Aeromonas hydrophila subsp. hydrophila (strain ATCC 7966 / NCIB 9240) GN=gap-2 PE=3 SV=1 (A0KP87_AERHH)	Glyceraldehyde-3-phosphate dehydrogenase, type I OS=Aeromonas hydrophila subsp. hydrophila (strain ATCC 7966 / NCIB 9240) GN=gap-2 PE=3 SV=1	A0KP87_AERHH	Aeromonas.fasta	35.2081	1	5	0.233	1.0608	0.7605
L14	Isobaric Tag Samples	L14	mascot_daemon_merge (F002727)	Cluster of TPR domain protein OS=Aeromonas hydrophila subsp. hydrophila (strain ATCC 7966 / NCIB 9240) GN=AHA_3636 PE=4 SV=1 (A0KP91_AERHH)	TPR domain protein OS=Aeromonas hydrophila subsp. hydrophila (strain ATCC 7966 / NCIB 9240) GN=AHA_3636 PE=4 SV=1	A0KP91_AERHH	Aeromonas.fasta	29.0802	1	5	0.0741	1.0447	0.5846
L14	Isobaric Tag Samples	L14	mascot_daemon_merge (F002727)	Cluster of Peptidoglycan-associated lipoprotein OS=Aeromonas hydrophila subsp. hydrophila (strain ATCC 7966 / NCIB 9240) GN=pal PE=3 SV=1 (A0KP92_AERHH)	Peptidoglycan-associated lipoprotein OS=Aeromonas hydrophila subsp. hydrophila (strain ATCC 7966 / NCIB 9240) GN=pal PE=3 SV=1	A0KP92_AERHH	Aeromonas.fasta	18.9499	1	5	0.443	1.2412	0.8015
L14	Isobaric Tag Samples	L14	mascot_daemon_merge (F002727)	Cluster of Cytochrome d ubiquinol oxidase, subunit II OS=Aeromonas hydrophila subsp. hydrophila (strain ATCC 7966 / NCIB 9240) GN=cydB-2 PE=4 SV=1 (A0KPA0_AERHH)	Cytochrome d ubiquinol oxidase, subunit II OS=Aeromonas hydrophila subsp. hydrophila (strain ATCC 7966 / NCIB 9240) GN=cydB-2 PE=4 SV=1	A0KPA0_AERHH	Aeromonas.fasta	41.7273	1	5	0.0608	0.9506	0.6105
L14	Isobaric Tag Samples	L14	mascot_daemon_merge (F002727)	Cluster of Cytochrome d ubiquinol oxidase, subunit I OS=Aeromonas hydrophila subsp. hydrophila (strain ATCC 7966 / NCIB 9240) GN=cydA PE=4 SV=1 (A0KPA1_AERHH)	Cytochrome d ubiquinol oxidase, subunit I OS=Aeromonas hydrophila subsp. hydrophila (strain ATCC 7966 / NCIB 9240) GN=cydA PE=4 SV=1	A0KPA1_AERHH	Aeromonas.fasta	58.0821	1	5	0.181	1.2625	1.4244
L14	Isobaric Tag Samples	L14	mascot_daemon_merge (F002727)	Cluster of Uncharacterized protein OS=Aeromonas hydrophila subsp. hydrophila (strain ATCC 7966 / NCIB 9240) GN=AHA_3652 PE=4 SV=1 (A0KPA7_AERHH)	Uncharacterized protein OS=Aeromonas hydrophila subsp. hydrophila (strain ATCC 7966 / NCIB 9240) GN=AHA_3652 PE=4 SV=1	A0KPA7_AERHH	Aeromonas.fasta	23.2198	1	5	0.201	0.9789	0.7139
L14	Isobaric Tag Samples	L14	mascot_daemon_merge (F002727)	Cluster of ATP-dependent RNA helicase SrmB OS=Aeromonas hydrophila subsp. hydrophila (strain ATCC 7966 / NCIB 9240) GN=srmB PE=3 SV=1 (A0KPC3_AERHH)	ATP-dependent RNA helicase SrmB OS=Aeromonas hydrophila subsp. hydrophila (strain ATCC 7966 / NCIB 9240) GN=srmB PE=3 SV=1	A0KPC3_AERHH	Aeromonas.fasta	45.6612	1	5	0.0762	0.9802	0.3596
L14	Isobaric Tag Samples	L14	mascot_daemon_merge (F002727)	Cluster of DNA-binding protein HU-alpha OS=Aeromonas hydrophila subsp. hydrophila (strain ATCC 7966 / NCIB 9240) GN=AHA_3678 PE=3 SV=1 (A0KPD3_AERHH)	DNA-binding protein HU-alpha OS=Aeromonas hydrophila subsp. hydrophila (strain ATCC 7966 / NCIB 9240) GN=AHA_3678 PE=3 SV=1	A0KPD3_AERHH	Aeromonas.fasta	10.2779	1	5	0.255	1.1208	0.6794
L14	Isobaric Tag Samples	L14	mascot_daemon_merge (F002727)	Cluster of HAS ABC exporter outer membrane component OS=Aeromonas hydrophila subsp. hydrophila (strain ATCC 7966 / NCIB 9240) GN=AHA_3766 PE=4 SV=1 (A0KPL3_AERHH)	HAS ABC exporter outer membrane component OS=Aeromonas hydrophila subsp. hydrophila (strain ATCC 7966 / NCIB 9240) GN=AHA_3766 PE=4 SV=1	A0KPL3_AERHH	Aeromonas.fasta	50.5923	1	5	0.729	0.9699	0.7419
L14	Isobaric Tag Samples	L14	mascot_daemon_merge (F002727)	Cluster of Outer membrane protein P5 OS=Aeromonas hydrophila subsp. hydrophila (strain ATCC 7966 / NCIB 9240) GN=AHA_3793 PE=3 SV=1 (A0KPP0_AERHH)	Outer membrane protein P5 OS=Aeromonas hydrophila subsp. hydrophila (strain ATCC 7966 / NCIB 9240) GN=AHA_3793 PE=3 SV=1	A0KPP0_AERHH	Aeromonas.fasta	37.8833	1	5	0.483	0.9694	0.1167
L14	Isobaric Tag Samples	L14	mascot_daemon_merge (F002727)	Cluster of Uncharacterized protein OS=Aeromonas hydrophila subsp. hydrophila (strain ATCC 7966 / NCIB 9240) GN=AHA_3794 PE=4 SV=1 (A0KPP1_AERHH)	Uncharacterized protein OS=Aeromonas hydrophila subsp. hydrophila (strain ATCC 7966 / NCIB 9240) GN=AHA_3794 PE=4 SV=1	A0KPP1_AERHH	Aeromonas.fasta	20.7648	1	5	0.148	1.2224	3.1089
L14	Isobaric Tag Samples	L14	mascot_daemon_merge (F002727)	Cluster of Paraquat-inducible protein B OS=Aeromonas hydrophila subsp. hydrophila (strain ATCC 7966 / NCIB 9240) GN=AHA_3795 PE=4 SV=1 (A0KPP2_AERHH)	Paraquat-inducible protein B OS=Aeromonas hydrophila subsp. hydrophila (strain ATCC 7966 / NCIB 9240) GN=AHA_3795 PE=4 SV=1	A0KPP2_AERHH	Aeromonas.fasta	60.8186	1	5	0.102	1.1676	1.3104
L14	Isobaric Tag Samples	L14	mascot_daemon_merge (F002727)	Cluster of Pts system, trehalose-specific iibc component OS=Aeromonas hydrophila subsp. hydrophila (strain ATCC 7966 / NCIB 9240) GN=treP PE=4 SV=1 (A0KPR6_AERHH)	Pts system, trehalose-specific iibc component OS=Aeromonas hydrophila subsp. hydrophila (strain ATCC 7966 / NCIB 9240) GN=treP PE=4 SV=1	A0KPR6_AERHH	Aeromonas.fasta	53.969	1	5	0.083	1.0301	1.1478
L14	Isobaric Tag Samples	L14	mascot_daemon_merge (F002727)	Cluster of L-asparaginase, type II OS=Aeromonas hydrophila subsp. hydrophila (strain ATCC 7966 / NCIB 9240) GN=AHA_3828 PE=3 SV=1 (A0KPS0_AERHH)	L-asparaginase, type II OS=Aeromonas hydrophila subsp. hydrophila (strain ATCC 7966 / NCIB 9240) GN=AHA_3828 PE=3 SV=1	A0KPS0_AERHH	Aeromonas.fasta	37.5835	1	5	0.142	1	1.1368
L14	Isobaric Tag Samples	L14	mascot_daemon_merge (F002727)	Cluster of Uncharacterized protein OS=Aeromonas hydrophila subsp. hydrophila (strain ATCC 7966 / NCIB 9240) GN=AHA_3832 PE=4 SV=1 (A0KPS4_AERHH)	Uncharacterized protein OS=Aeromonas hydrophila subsp. hydrophila (strain ATCC 7966 / NCIB 9240) GN=AHA_3832 PE=4 SV=1	A0KPS4_AERHH	Aeromonas.fasta	77.7009	1	5	0.0371	1	0.792
L14	Isobaric Tag Samples	L14	mascot_daemon_merge (F002727)	Cluster of Serine protease OS=Aeromonas hydrophila subsp. hydrophila (strain ATCC 7966 / NCIB 9240) GN=AHA_3857 PE=4 SV=1 (A0KPU5_AERHH)	Serine protease OS=Aeromonas hydrophila subsp. hydrophila (strain ATCC 7966 / NCIB 9240) GN=AHA_3857 PE=4 SV=1	A0KPU5_AERHH	Aeromonas.fasta	83.3075	1	5	0.0426	1	0.5325
L14	Isobaric Tag Samples	L14	mascot_daemon_merge (F002727)	Cluster of Dihydrolipoyl dehydrogenase OS=Aeromonas hydrophila subsp. hydrophila (strain ATCC 7966 / NCIB 9240) GN=lpdA PE=3 SV=1 (A0KPU9_AERHH)	Dihydrolipoyl dehydrogenase OS=Aeromonas hydrophila subsp. hydrophila (strain ATCC 7966 / NCIB 9240) GN=lpdA PE=3 SV=1	A0KPU9_AERHH	Aeromonas.fasta	50.4534	1	5	0.143	1.1797	1.3559
L14	Isobaric Tag Samples	L14	mascot_daemon_merge (F002727)	Cluster of Acetyltransferase component of pyruvate dehydrogenase complex OS=Aeromonas hydrophila subsp. hydrophila (strain ATCC 7966 / NCIB 9240) GN=aceF PE=3 SV=1 (A0KPV0_AERHH)	Acetyltransferase component of pyruvate dehydrogenase complex OS=Aeromonas hydrophila subsp. hydrophila (strain ATCC 7966 / NCIB 9240) GN=aceF PE=3 SV=1	A0KPV0_AERHH	Aeromonas.fasta	65.1097	1	5	0.139	1.0231	1.6429
L14	Isobaric Tag Samples	L14	mascot_daemon_merge (F002727)	Cluster of Pyruvate dehydrogenase E1 component OS=Aeromonas hydrophila subsp. hydrophila (strain ATCC 7966 / NCIB 9240) GN=AHA_3863 PE=3 SV=1 (A0KPV1_AERHH)	Pyruvate dehydrogenase E1 component OS=Aeromonas hydrophila subsp. hydrophila (strain ATCC 7966 / NCIB 9240) GN=AHA_3863 PE=3 SV=1	A0KPV1_AERHH	Aeromonas.fasta	98.751	1	5	0.088	0.9508	1.1104
L14	Isobaric Tag Samples	L14	mascot_daemon_merge (F002727)	Cluster of Cell division protein FtsZ OS=Aeromonas hydrophila subsp. hydrophila (strain ATCC 7966 / NCIB 9240) GN=ftsZ PE=3 SV=1 (A0KPW8_AERHH)	Cell division protein FtsZ OS=Aeromonas hydrophila subsp. hydrophila (strain ATCC 7966 / NCIB 9240) GN=ftsZ PE=3 SV=1	A0KPW8_AERHH	Aeromonas.fasta	40.324	1	5	0.18	0.9375	2.3963
L14	Isobaric Tag Samples	L14	mascot_daemon_merge (F002727)	Cluster of LppC superfamily OS=Aeromonas hydrophila subsp. hydrophila (strain ATCC 7966 / NCIB 9240) GN=AHA_3895 PE=4 SV=1 (A0KPY3_AERHH)	LppC superfamily OS=Aeromonas hydrophila subsp. hydrophila (strain ATCC 7966 / NCIB 9240) GN=AHA_3895 PE=4 SV=1	A0KPY3_AERHH	Aeromonas.fasta	72.5631	1	5	0.14	2.3089	7.5645
L14	Isobaric Tag Samples	L14	mascot_daemon_merge (F002727)	Cluster of Secreted protein OS=Aeromonas hydrophila subsp. hydrophila (strain ATCC 7966 / NCIB 9240) GN=AHA_3898 PE=4 SV=1 (A0KPY6_AERHH)	Secreted protein OS=Aeromonas hydrophila subsp. hydrophila (strain ATCC 7966 / NCIB 9240) GN=AHA_3898 PE=4 SV=1	A0KPY6_AERHH	Aeromonas.fasta	22.383	1	6	0.144	1.1677	1.2375
L14	Isobaric Tag Samples	L14	mascot_daemon_merge (F002727)	Cluster of Ubiquinol-cytochrome c reductase iron-sulfur subunit OS=Aeromonas hydrophila subsp. hydrophila (strain ATCC 7966 / NCIB 9240) GN=petA PE=3 SV=1 (A0KPZ1_AERHH)	Ubiquinol-cytochrome c reductase iron-sulfur subunit OS=Aeromonas hydrophila subsp. hydrophila (strain ATCC 7966 / NCIB 9240) GN=petA PE=3 SV=1	A0KPZ1_AERHH	Aeromonas.fasta	21.0979	1	6	0.265	0.8186	2.1744
L14	Isobaric Tag Samples	L14	mascot_daemon_merge (F002727)	Cluster of Uncharacterized protein OS=Aeromonas hydrophila subsp. hydrophila (strain ATCC 7966 / NCIB 9240) GN=AHA_3907 PE=4 SV=1 (A0KPZ5_AERHH)	Uncharacterized protein OS=Aeromonas hydrophila subsp. hydrophila (strain ATCC 7966 / NCIB 9240) GN=AHA_3907 PE=4 SV=1	A0KPZ5_AERHH	Aeromonas.fasta	13.9294	1	6	0.302	1.1265	2.6996
L14	Isobaric Tag Samples	L14	mascot_daemon_merge (F002727)	Cluster of Serine peptidase DegQ OS=Aeromonas hydrophila subsp. hydrophila (strain ATCC 7966 / NCIB 9240) GN=degQ PE=4 SV=1 (A0KPZ6_AERHH)	Serine peptidase DegQ OS=Aeromonas hydrophila subsp. hydrophila (strain ATCC 7966 / NCIB 9240) GN=degQ PE=4 SV=1	A0KPZ6_AERHH	Aeromonas.fasta	47.8159	1	6	0.0596	1	3.5044
L14	Isobaric Tag Samples	L14	mascot_daemon_merge (F002727)	Cluster of Mce family protein OS=Aeromonas hydrophila subsp. hydrophila (strain ATCC 7966 / NCIB 9240) GN=AHA_3931 PE=4 SV=1 (A0KQ19_AERHH)	Mce family protein OS=Aeromonas hydrophila subsp. hydrophila (strain ATCC 7966 / NCIB 9240) GN=AHA_3931 PE=4 SV=1	A0KQ19_AERHH	Aeromonas.fasta	17.3477	1	6	0.117	0.8224	1.5353
L14	Isobaric Tag Samples	L14	mascot_daemon_merge (F002727)	Cluster of Outer membrane protein W OS=Aeromonas hydrophila subsp. hydrophila (strain ATCC 7966 / NCIB 9240) GN=AHA_3953 PE=4 SV=1 (A0KQ36_AERHH)	Outer membrane protein W OS=Aeromonas hydrophila subsp. hydrophila (strain ATCC 7966 / NCIB 9240) GN=AHA_3953 PE=4 SV=1	A0KQ36_AERHH	Aeromonas.fasta	21.6441	1	6	0.133	0.9977	0.3999
L14	Isobaric Tag Samples	L14	mascot_daemon_merge (F002727)	Cluster of Colicin I receptor OS=Aeromonas hydrophila subsp. hydrophila (strain ATCC 7966 / NCIB 9240) GN=AHA_3963 PE=3 SV=1 (A0KQ46_AERHH)	Colicin I receptor OS=Aeromonas hydrophila subsp. hydrophila (strain ATCC 7966 / NCIB 9240) GN=AHA_3963 PE=3 SV=1	A0KQ46_AERHH	Aeromonas.fasta	71.9724	1	6	0.241	1.1419	1.4517
L14	Isobaric Tag Samples	L14	mascot_daemon_merge (F002727)	Cluster of Dihydroxyacetone kinase, L subunit OS=Aeromonas hydrophila subsp. hydrophila (strain ATCC 7966 / NCIB 9240) GN=AHA_4007 PE=4 SV=1 (A0KQ90_AERHH)	Dihydroxyacetone kinase, L subunit OS=Aeromonas hydrophila subsp. hydrophila (strain ATCC 7966 / NCIB 9240) GN=AHA_4007 PE=4 SV=1	A0KQ90_AERHH	Aeromonas.fasta	22.1971	1	6	0.158	1	0.8159
L14	Isobaric Tag Samples	L14	mascot_daemon_merge (F002727)	Cluster of Transcription termination/antitermination protein NusG OS=Aeromonas hydrophila subsp. hydrophila (strain ATCC 7966 / NCIB 9240) GN=nusG PE=3 SV=1 (A0KQB0_AERHH)	Transcription termination/antitermination protein NusG OS=Aeromonas hydrophila subsp. hydrophila (strain ATCC 7966 / NCIB 9240) GN=nusG PE=3 SV=1	A0KQB0_AERHH	Aeromonas.fasta	20.9936	1	6	0.131	0.8718	0.745
L14	Isobaric Tag Samples	L14	mascot_daemon_merge (F002727)	Cluster of Molybdopterin guanine dinucleotide-containing S/N-oxide reductase family protein OS=Aeromonas hydrophila subsp. hydrophila (strain ATCC 7966 / NCIB 9240) GN=AHA_4049 PE=3 SV=1 (A0KQC3_AERHH)	Molybdopterin guanine dinucleotide-containing S/N-oxide reductase family protein OS=Aeromonas hydrophila subsp. hydrophila (strain ATCC 7966 / NCIB 9240) GN=AHA_4049 PE=3 SV=1	A0KQC3_AERHH	Aeromonas.fasta	90.6075	1	6	0.0944	1	1.5964
L14	Isobaric Tag Samples	L14	mascot_daemon_merge (F002727)	Cluster of NAD(P) transhydrogenase subunit beta OS=Aeromonas hydrophila subsp. hydrophila (strain ATCC 7966 / NCIB 9240) GN=pntB PE=3 SV=1 (A0KQF3_AERHH)	NAD(P) transhydrogenase subunit beta OS=Aeromonas hydrophila subsp. hydrophila (strain ATCC 7966 / NCIB 9240) GN=pntB PE=3 SV=1	A0KQF3_AERHH	Aeromonas.fasta	51.7316	1	6	0.213	0.9391	0.608
L14	Isobaric Tag Samples	L14	mascot_daemon_merge (F002727)	Cluster of NAD(P) transhydrogenase subunit alpha OS=Aeromonas hydrophila subsp. hydrophila (strain ATCC 7966 / NCIB 9240) GN=pntA PE=3 SV=1 (A0KQF4_AERHH)	NAD(P) transhydrogenase subunit alpha OS=Aeromonas hydrophila subsp. hydrophila (strain ATCC 7966 / NCIB 9240) GN=pntA PE=3 SV=1	A0KQF4_AERHH	Aeromonas.fasta	53.083	1	6	0.339	0.8908	0.9407
L14	Isobaric Tag Samples	L14	mascot_daemon_merge (F002727)	Cluster of Putative transporter OS=Aeromonas hydrophila subsp. hydrophila (strain ATCC 7966 / NCIB 9240) GN=AHA_4090 PE=4 SV=1 (A0KQG3_AERHH)	Putative transporter OS=Aeromonas hydrophila subsp. hydrophila (strain ATCC 7966 / NCIB 9240) GN=AHA_4090 PE=4 SV=1	A0KQG3_AERHH	Aeromonas.fasta	49.7201	1	6	0.0428	1.1393	0.774
L14	Isobaric Tag Samples	L14	mascot_daemon_merge (F002727)	Cluster of Carbamate kinase OS=Aeromonas hydrophila subsp. hydrophila (strain ATCC 7966 / NCIB 9240) GN=arcC-2 PE=3 SV=1 (A0KQG5_AERHH)	Carbamate kinase OS=Aeromonas hydrophila subsp. hydrophila (strain ATCC 7966 / NCIB 9240) GN=arcC-2 PE=3 SV=1	A0KQG5_AERHH	Aeromonas.fasta	32.7224	1	6	0.146	1.0414	0.308
L14	Isobaric Tag Samples	L14	mascot_daemon_merge (F002727)	Cluster of Arginine deiminase OS=Aeromonas hydrophila subsp. hydrophila (strain ATCC 7966 / NCIB 9240) GN=arcA-2 PE=3 SV=1 (A0KQG6_AERHH)	Arginine deiminase OS=Aeromonas hydrophila subsp. hydrophila (strain ATCC 7966 / NCIB 9240) GN=arcA-2 PE=3 SV=1	A0KQG6_AERHH	Aeromonas.fasta	45.5869	1	6	0.0862	0.974	0.3732
L14	Isobaric Tag Samples	L14	mascot_daemon_merge (F002727)	Cluster of Arginine--tRNA ligase OS=Aeromonas hydrophila subsp. hydrophila (strain ATCC 7966 / NCIB 9240) GN=argS PE=3 SV=1 (A0KQI5_AERHH)	Arginine--tRNA ligase OS=Aeromonas hydrophila subsp. hydrophila (strain ATCC 7966 / NCIB 9240) GN=argS PE=3 SV=1	A0KQI5_AERHH	Aeromonas.fasta	64.779	1	6	0.0327	0.9976	0.5688
L14	Isobaric Tag Samples	L14	mascot_daemon_merge (F002727)	Cluster of 50S ribosomal protein L31 OS=Aeromonas hydrophila subsp. hydrophila (strain ATCC 7966 / NCIB 9240) GN=rpmE-2 PE=3 SV=1 (A0KQR9_AERHH)	50S ribosomal protein L31 OS=Aeromonas hydrophila subsp. hydrophila (strain ATCC 7966 / NCIB 9240) GN=rpmE-2 PE=3 SV=1	A0KQR9_AERHH	Aeromonas.fasta	8.2337	1	7	0.347	0.9472	0.809
L14	Isobaric Tag Samples	L14	mascot_daemon_merge (F002727)	Cluster of Outer-membrane protein A OS=Aeromonas hydrophila subsp. hydrophila (strain ATCC 7966 / NCIB 9240) GN=AHA_4200 PE=3 SV=1 (A0KQS2_AERHH)	Outer-membrane protein A OS=Aeromonas hydrophila subsp. hydrophila (strain ATCC 7966 / NCIB 9240) GN=AHA_4200 PE=3 SV=1	A0KQS2_AERHH	Aeromonas.fasta	38.8922	1	7	0.171	0.9797	0.685
L14	Isobaric Tag Samples	L14	mascot_daemon_merge (F002727)	Cluster of Thiol:disulfide interchange protein OS=Aeromonas hydrophila subsp. hydrophila (strain ATCC 7966 / NCIB 9240) GN=dsbA PE=3 SV=1 (A0KQT8_AERHH)	Thiol:disulfide interchange protein OS=Aeromonas hydrophila subsp. hydrophila (strain ATCC 7966 / NCIB 9240) GN=dsbA PE=3 SV=1	A0KQT8_AERHH	Aeromonas.fasta	22.7093	1	7	0.153	1.0871	1.6451
L14	Isobaric Tag Samples	L14	mascot_daemon_merge (F002727)	Cluster of Ferrichrome receptor OS=Aeromonas hydrophila subsp. hydrophila (strain ATCC 7966 / NCIB 9240) GN=AHA_4275 PE=3 SV=1 (A0KQZ1_AERHH)	Ferrichrome receptor OS=Aeromonas hydrophila subsp. hydrophila (strain ATCC 7966 / NCIB 9240) GN=AHA_4275 PE=3 SV=1	A0KQZ1_AERHH	Aeromonas.fasta	78.2802	1	7	0.368	0.8544	1.1635
L14	Isobaric Tag Samples	L14	mascot_daemon_merge (F002727)	Cluster of Acriflavin resistance plasma membrane protein OS=Aeromonas hydrophila subsp. hydrophila (strain ATCC 7966 / NCIB 9240) GN=AHA_0021 PE=4 SV=1 (A0KR19_AERHH)	Acriflavin resistance plasma membrane protein OS=Aeromonas hydrophila subsp. hydrophila (strain ATCC 7966 / NCIB 9240) GN=AHA_0021 PE=4 SV=1	A0KR19_AERHH	Aeromonas.fasta	110.739	1	7	0.0526	0.9928	0.8602
L14	Isobaric Tag Samples	L14	mascot_daemon_merge (F002727)	Cluster of RND transporter, hydrophobe/amphiphile efflux-1 (HAE1) family, MFP subunit OS=Aeromonas hydrophila subsp. hydrophila (strain ATCC 7966 / NCIB 9240) GN=AHA_0022 PE=4 SV=1 (A0KR20_AERHH)	RND transporter, hydrophobe/amphiphile efflux-1 (HAE1) family, MFP subunit OS=Aeromonas hydrophila subsp. hydrophila (strain ATCC 7966 / NCIB 9240) GN=AHA_0022 PE=4 SV=1	A0KR20_AERHH	Aeromonas.fasta	40.7926	1	7	0.329	0.9347	1.1793
L14	Isobaric Tag Samples	L14	mascot_daemon_merge (F002727)	Cluster of Acetyl-coenzyme A carboxylase carboxyl transferase subunit beta OS=Aeromonas hydrophila subsp. hydrophila (strain ATCC 7966 / NCIB 9240) GN=accD PE=3 SV=1 (ACCD_AERHH)	Acetyl-coenzyme A carboxylase carboxyl transferase subunit beta OS=Aeromonas hydrophila subsp. hydrophila (strain ATCC 7966 / NCIB 9240) GN=accD PE=3 SV=1	ACCD_AERHH	Aeromonas.fasta	31.7776	1	7	0.0557	1	0.3807
L14	Isobaric Tag Samples	L14	mascot_daemon_merge (F002727)	Cluster of Undecaprenyl-phosphate 4-deoxy-4-formamido-L-arabinose transferase OS=Aeromonas hydrophila subsp. hydrophila (strain ATCC 7966 / NCIB 9240) GN=arnC PE=3 SV=1 (ARNC_AERHH)	Undecaprenyl-phosphate 4-deoxy-4-formamido-L-arabinose transferase OS=Aeromonas hydrophila subsp. hydrophila (strain ATCC 7966 / NCIB 9240) GN=arnC PE=3 SV=1	ARNC_AERHH	Aeromonas.fasta	36.0906	1	7	0.104	0.9908	7.338
L14	Isobaric Tag Samples	L14	mascot_daemon_merge (F002727)	Cluster of Undecaprenyl phosphate-alpha-4-amino-4-deoxy-L-arabinose arabinosyl transferase OS=Aeromonas hydrophila subsp. hydrophila (strain ATCC 7966 / NCIB 9240) GN=arnT PE=3 SV=1 (ARNT_AERHH)	Undecaprenyl phosphate-alpha-4-amino-4-deoxy-L-arabinose arabinosyl transferase OS=Aeromonas hydrophila subsp. hydrophila (strain ATCC 7966 / NCIB 9240) GN=arnT PE=3 SV=1	ARNT_AERHH	Aeromonas.fasta	61.1752	1	7	0.104	1.0154	0.5208
L14	Isobaric Tag Samples	L14	mascot_daemon_merge (F002727)	Cluster of N-succinylglutamate 5-semialdehyde dehydrogenase OS=Aeromonas hydrophila subsp. hydrophila (strain ATCC 7966 / NCIB 9240) GN=astD PE=3 SV=1 (ASTD_AERHH)	N-succinylglutamate 5-semialdehyde dehydrogenase OS=Aeromonas hydrophila subsp. hydrophila (strain ATCC 7966 / NCIB 9240) GN=astD PE=3 SV=1	ASTD_AERHH	Aeromonas.fasta	52.2119	1	7	0.092	1.0667	0.6538
L14	Isobaric Tag Samples	L14	mascot_daemon_merge (F002727)	Cluster of ATP synthase subunit alpha OS=Aeromonas hydrophila subsp. hydrophila (strain ATCC 7966 / NCIB 9240) GN=atpA PE=3 SV=1 (ATPA_AERHH)	ATP synthase subunit alpha OS=Aeromonas hydrophila subsp. hydrophila (strain ATCC 7966 / NCIB 9240) GN=atpA PE=3 SV=1	ATPA_AERHH	Aeromonas.fasta	55.2459	1	7	0.39	1.0883	1.54
L14	Isobaric Tag Samples	L14	mascot_daemon_merge (F002727)	Cluster of ATP synthase subunit beta OS=Aeromonas hydrophila subsp. hydrophila (strain ATCC 7966 / NCIB 9240) GN=atpD PE=3 SV=1 (ATPB_AERHH)	ATP synthase subunit beta OS=Aeromonas hydrophila subsp. hydrophila (strain ATCC 7966 / NCIB 9240) GN=atpD PE=3 SV=1	ATPB_AERHH	Aeromonas.fasta	50.2863	1	7	0.439	0.9818	0.721
L14	Isobaric Tag Samples	L14	mascot_daemon_merge (F002727)	Cluster of ATP synthase subunit b OS=Aeromonas hydrophila subsp. hydrophila (strain ATCC 7966 / NCIB 9240) GN=atpF PE=3 SV=1 (ATPF_AERHH)	ATP synthase subunit b OS=Aeromonas hydrophila subsp. hydrophila (strain ATCC 7966 / NCIB 9240) GN=atpF PE=3 SV=1	ATPF_AERHH	Aeromonas.fasta	17.0315	1	7	0.519	0.9368	0.8312
L14	Isobaric Tag Samples	L14	mascot_daemon_merge (F002727)	Cluster of ATP synthase gamma chain OS=Aeromonas hydrophila subsp. hydrophila (strain ATCC 7966 / NCIB 9240) GN=atpG PE=3 SV=1 (ATPG_AERHH)	ATP synthase gamma chain OS=Aeromonas hydrophila subsp. hydrophila (strain ATCC 7966 / NCIB 9240) GN=atpG PE=3 SV=1	ATPG_AERHH	Aeromonas.fasta	31.9322	1	7	0.153	0.9721	0.8436
L14	Isobaric Tag Samples	L14	mascot_daemon_merge (F002727)	Cluster of ATP synthase subunit c OS=Aeromonas hydrophila subsp. hydrophila (strain ATCC 7966 / NCIB 9240) GN=atpE PE=3 SV=1 (ATPL_AERHH)	ATP synthase subunit c OS=Aeromonas hydrophila subsp. hydrophila (strain ATCC 7966 / NCIB 9240) GN=atpE PE=3 SV=1	ATPL_AERHH	Aeromonas.fasta	8.3298	1	7	0.2	0.9899	0.7059
L14	Isobaric Tag Samples	L14	mascot_daemon_merge (F002727)	Cluster of 60 kDa chaperonin OS=Aeromonas hydrophila subsp. hydrophila (strain ATCC 7966 / NCIB 9240) GN=groL PE=3 SV=1 (CH60_AERHH)	60 kDa chaperonin OS=Aeromonas hydrophila subsp. hydrophila (strain ATCC 7966 / NCIB 9240) GN=groL PE=3 SV=1	CH60_AERHH	Aeromonas.fasta	57.1809	1	7	0.167	1.0352	2.1946
L14	Isobaric Tag Samples	L14	mascot_daemon_merge (F002727)	Cluster of ATP-dependent Clp protease ATP-binding subunit ClpX OS=Aeromonas hydrophila subsp. hydrophila (strain ATCC 7966 / NCIB 9240) GN=clpX PE=3 SV=1 (CLPX_AERHH)	ATP-dependent Clp protease ATP-binding subunit ClpX OS=Aeromonas hydrophila subsp. hydrophila (strain ATCC 7966 / NCIB 9240) GN=clpX PE=3 SV=1	CLPX_AERHH	Aeromonas.fasta	46.3466	1	7	0.059	1	0.9443
L14	Isobaric Tag Samples	L14	mascot_daemon_merge (F002727)	Cluster of GTPase Der OS=Aeromonas hydrophila subsp. hydrophila (strain ATCC 7966 / NCIB 9240) GN=der PE=3 SV=1 (DER_AERHH)	GTPase Der OS=Aeromonas hydrophila subsp. hydrophila (strain ATCC 7966 / NCIB 9240) GN=der PE=3 SV=1	DER_AERHH	Aeromonas.fasta	55.5825	1	7	0.0461	0.9411	1.1347
L14	Isobaric Tag Samples	L14	mascot_daemon_merge (F002727)	Cluster of Chaperone protein DnaJ OS=Aeromonas hydrophila subsp. hydrophila (strain ATCC 7966 / NCIB 9240) GN=dnaJ PE=3 SV=1 (DNAJ_AERHH)	Chaperone protein DnaJ OS=Aeromonas hydrophila subsp. hydrophila (strain ATCC 7966 / NCIB 9240) GN=dnaJ PE=3 SV=1	DNAJ_AERHH	Aeromonas.fasta	41.1419	1	7	0.0711	1.1649	3.5441
L14	Isobaric Tag Samples	L14	mascot_daemon_merge (F002727)	Cluster of Chaperone protein DnaK OS=Aeromonas hydrophila subsp. hydrophila (strain ATCC 7966 / NCIB 9240) GN=dnaK PE=3 SV=1 (DNAK_AERHH)	Chaperone protein DnaK OS=Aeromonas hydrophila subsp. hydrophila (strain ATCC 7966 / NCIB 9240) GN=dnaK PE=3 SV=1	DNAK_AERHH	Aeromonas.fasta	69.4306	1	8	0.115	1.0087	2.0227
L14	Isobaric Tag Samples	L14	mascot_daemon_merge (F002727)	Cluster of Elongation factor G OS=Aeromonas hydrophila subsp. hydrophila (strain ATCC 7966 / NCIB 9240) GN=fusA PE=3 SV=1 (EFG_AERHH)	Elongation factor G OS=Aeromonas hydrophila subsp. hydrophila (strain ATCC 7966 / NCIB 9240) GN=fusA PE=3 SV=1	EFG_AERHH	Aeromonas.fasta	77.5563	1	8	0.331	1.0324	0.8015
L14	Isobaric Tag Samples	L14	mascot_daemon_merge (F002727)	Cluster of Elongation factor P OS=Aeromonas hydrophila subsp. hydrophila (strain ATCC 7966 / NCIB 9240) GN=efp PE=3 SV=1 (EFP_AERHH)	Elongation factor P OS=Aeromonas hydrophila subsp. hydrophila (strain ATCC 7966 / NCIB 9240) GN=efp PE=3 SV=1	EFP_AERHH	Aeromonas.fasta	21.126	1	8	0.186	0.9958	0.6032
L14	Isobaric Tag Samples	L14	mascot_daemon_merge (F002727)	Cluster of Elongation factor Ts OS=Aeromonas hydrophila subsp. hydrophila (strain ATCC 7966 / NCIB 9240) GN=tsf PE=3 SV=1 (EFTS_AERHH)	Elongation factor Ts OS=Aeromonas hydrophila subsp. hydrophila (strain ATCC 7966 / NCIB 9240) GN=tsf PE=3 SV=1	EFTS_AERHH	Aeromonas.fasta	31.2002	1	8	0.137	1.1027	0.515
L14	Isobaric Tag Samples	L14	mascot_daemon_merge (F002727)	Cluster of Elongation factor Tu OS=Aeromonas hydrophila subsp. hydrophila (strain ATCC 7966 / NCIB 9240) GN=tuf1 PE=3 SV=1 (EFTU_AERHH)	Elongation factor Tu OS=Aeromonas hydrophila subsp. hydrophila (strain ATCC 7966 / NCIB 9240) GN=tuf1 PE=3 SV=1	EFTU_AERHH	Aeromonas.fasta	43.3815	1	8	0.574	1.0065	1.6977
L14	Isobaric Tag Samples	L14	mascot_daemon_merge (F002727)	Cluster of Enolase OS=Aeromonas hydrophila subsp. hydrophila (strain ATCC 7966 / NCIB 9240) GN=eno PE=3 SV=1 (ENO_AERHH)	Enolase OS=Aeromonas hydrophila subsp. hydrophila (strain ATCC 7966 / NCIB 9240) GN=eno PE=3 SV=1	ENO_AERHH	Aeromonas.fasta	45.7218	1	8	0.109	0.9978	2.0785
L14	Isobaric Tag Samples	L14	mascot_daemon_merge (F002727)	Cluster of Flagellar P-ring protein OS=Aeromonas hydrophila subsp. hydrophila (strain ATCC 7966 / NCIB 9240) GN=flgI PE=3 SV=1 (FLGI_AERHH)	Flagellar P-ring protein OS=Aeromonas hydrophila subsp. hydrophila (strain ATCC 7966 / NCIB 9240) GN=flgI PE=3 SV=1	FLGI_AERHH	Aeromonas.fasta	38.1786	1	8	0.0904	1.1445	0.1162
L14	Isobaric Tag Samples	L14	mascot_daemon_merge (F002727)	Cluster of ADP-L-glycero-D-manno-heptose-6-epimerase OS=Aeromonas hydrophila subsp. hydrophila (strain ATCC 7966 / NCIB 9240) GN=hldD PE=3 SV=1 (HLDD_AERHH)	ADP-L-glycero-D-manno-heptose-6-epimerase OS=Aeromonas hydrophila subsp. hydrophila (strain ATCC 7966 / NCIB 9240) GN=hldD PE=3 SV=1	HLDD_AERHH	Aeromonas.fasta	36.1617	1	8	0.208	0.9332	0.7094
L14	Isobaric Tag Samples	L14	mascot_daemon_merge (F002727)	Cluster of ATP-dependent protease ATPase subunit HslU OS=Aeromonas hydrophila subsp. hydrophila (strain ATCC 7966 / NCIB 9240) GN=hslU PE=3 SV=1 (HSLU_AERHH)	ATP-dependent protease ATPase subunit HslU OS=Aeromonas hydrophila subsp. hydrophila (strain ATCC 7966 / NCIB 9240) GN=hslU PE=3 SV=1	HSLU_AERHH	Aeromonas.fasta	49.9666	1	8	0.0498	1	1.058
L14	Isobaric Tag Samples	L14	mascot_daemon_merge (F002727)	Cluster of Chaperone protein HtpG OS=Aeromonas hydrophila subsp. hydrophila (strain ATCC 7966 / NCIB 9240) GN=htpG PE=3 SV=1 (HTPG_AERHH)	Chaperone protein HtpG OS=Aeromonas hydrophila subsp. hydrophila (strain ATCC 7966 / NCIB 9240) GN=htpG PE=3 SV=1	HTPG_AERHH	Aeromonas.fasta	71.8602	1	8	0.161	1.0932	0.5589
L14	Isobaric Tag Samples	L14	mascot_daemon_merge (F002727)	Cluster of Translation initiation factor IF-2 OS=Aeromonas hydrophila subsp. hydrophila (strain ATCC 7966 / NCIB 9240) GN=infB PE=3 SV=1 (IF2_AERHH)	Translation initiation factor IF-2 OS=Aeromonas hydrophila subsp. hydrophila (strain ATCC 7966 / NCIB 9240) GN=infB PE=3 SV=1	IF2_AERHH	Aeromonas.fasta	98.169	1	8	0.147	0.8993	1.0327
L14	Isobaric Tag Samples	L14	mascot_daemon_merge (F002727)	Cluster of Maltoporin OS=Aeromonas hydrophila subsp. hydrophila (strain ATCC 7966 / NCIB 9240) GN=lamB PE=3 SV=2 (LAMB_AERHH)	Maltoporin OS=Aeromonas hydrophila subsp. hydrophila (strain ATCC 7966 / NCIB 9240) GN=lamB PE=3 SV=2	LAMB_AERHH	Aeromonas.fasta	48.4905	1	9	0.705	1.0566	0.988
L14	Isobaric Tag Samples	L14	mascot_daemon_merge (F002727)	Cluster of Elongation factor 4 OS=Aeromonas hydrophila subsp. hydrophila (strain ATCC 7966 / NCIB 9240) GN=lepA PE=3 SV=1 (LEPA_AERHH)	Elongation factor 4 OS=Aeromonas hydrophila subsp. hydrophila (strain ATCC 7966 / NCIB 9240) GN=lepA PE=3 SV=1	LEPA_AERHH	Aeromonas.fasta	66.0273	1	9	0.0519	0.9343	0.5824
L14	Isobaric Tag Samples	L14	mascot_daemon_merge (F002727)	Cluster of LPS-assembly protein LptD OS=Aeromonas hydrophila subsp. hydrophila (strain ATCC 7966 / NCIB 9240) GN=lptD PE=3 SV=1 (LPTD_AERHH)	LPS-assembly protein LptD OS=Aeromonas hydrophila subsp. hydrophila (strain ATCC 7966 / NCIB 9240) GN=lptD PE=3 SV=1	LPTD_AERHH	Aeromonas.fasta	92.0972	1	9	0.389	0.9774	0.7162
L14	Isobaric Tag Samples	L14	mascot_daemon_merge (F002727)	Cluster of UDP-N-acetylglucosamine 1-carboxyvinyltransferase OS=Aeromonas hydrophila subsp. hydrophila (strain ATCC 7966 / NCIB 9240) GN=murA PE=3 SV=1 (MURA_AERHH)	UDP-N-acetylglucosamine 1-carboxyvinyltransferase OS=Aeromonas hydrophila subsp. hydrophila (strain ATCC 7966 / NCIB 9240) GN=murA PE=3 SV=1	MURA_AERHH	Aeromonas.fasta	44.4633	1	9	0.0909	1.0196	0.8081
L14	Isobaric Tag Samples	L14	mascot_daemon_merge (F002727)	Cluster of DNA mismatch repair protein MutS OS=Aeromonas hydrophila subsp. hydrophila (strain ATCC 7966 / NCIB 9240) GN=mutS PE=3 SV=1 (MUTS_AERHH)	DNA mismatch repair protein MutS OS=Aeromonas hydrophila subsp. hydrophila (strain ATCC 7966 / NCIB 9240) GN=mutS PE=3 SV=1	MUTS_AERHH	Aeromonas.fasta	95.6052	1	9	0.0314	1	0.6288
L14	Isobaric Tag Samples	L14	mascot_daemon_merge (F002727)	Cluster of Na(+)-translocating NADH-quinone reductase subunit D OS=Aeromonas hydrophila subsp. hydrophila (strain ATCC 7966 / NCIB 9240) GN=nqrD PE=3 SV=1 (NQRD_AERHH)	Na(+)-translocating NADH-quinone reductase subunit D OS=Aeromonas hydrophila subsp. hydrophila (strain ATCC 7966 / NCIB 9240) GN=nqrD PE=3 SV=1	NQRD_AERHH	Aeromonas.fasta	22.4085	1	9	0.0667	1	3.7199
L14	Isobaric Tag Samples	L14	mascot_daemon_merge (F002727)	Cluster of N utilization substance protein B homolog OS=Aeromonas hydrophila subsp. hydrophila (strain ATCC 7966 / NCIB 9240) GN=nusB PE=3 SV=1 (NUSB_AERHH)	N utilization substance protein B homolog OS=Aeromonas hydrophila subsp. hydrophila (strain ATCC 7966 / NCIB 9240) GN=nusB PE=3 SV=1	NUSB_AERHH	Aeromonas.fasta	15.7515	1	9	0.161	1.2335	1.0601
L14	Isobaric Tag Samples	L14	mascot_daemon_merge (F002727)	Cluster of Ornithine carbamoyltransferase OS=Aeromonas hydrophila subsp. hydrophila (strain ATCC 7966 / NCIB 9240) GN=argF PE=3 SV=1 (OTC_AERHH)	Ornithine carbamoyltransferase OS=Aeromonas hydrophila subsp. hydrophila (strain ATCC 7966 / NCIB 9240) GN=argF PE=3 SV=1	OTC_AERHH	Aeromonas.fasta	37.5969	1	9	0.251	0.9943	1.3303
L14	Isobaric Tag Samples	L14	mascot_daemon_merge (F002727)	Cluster of Phosphoglycerate kinase OS=Aeromonas hydrophila subsp. hydrophila (strain ATCC 7966 / NCIB 9240) GN=pgk PE=3 SV=1 (PGK_AERHH)	Phosphoglycerate kinase OS=Aeromonas hydrophila subsp. hydrophila (strain ATCC 7966 / NCIB 9240) GN=pgk PE=3 SV=1	PGK_AERHH	Aeromonas.fasta	40.4435	1	10	0.0801	0.9597	0.5721
L14	Isobaric Tag Samples	L14	mascot_daemon_merge (F002727)	Cluster of Polyribonucleotide nucleotidyltransferase OS=Aeromonas hydrophila subsp. hydrophila (strain ATCC 7966 / NCIB 9240) GN=pnp PE=3 SV=1 (PNP_AERHH)	Polyribonucleotide nucleotidyltransferase OS=Aeromonas hydrophila subsp. hydrophila (strain ATCC 7966 / NCIB 9240) GN=pnp PE=3 SV=1	PNP_AERHH	Aeromonas.fasta	76.3289	1	10	0.136	0.9994	0.9898
L14	Isobaric Tag Samples	L14	mascot_daemon_merge (F002727)	Cluster of Dihydroorotate dehydrogenase (quinone) OS=Aeromonas hydrophila subsp. hydrophila (strain ATCC 7966 / NCIB 9240) GN=pyrD PE=3 SV=1 (PYRD_AERHH)	Dihydroorotate dehydrogenase (quinone) OS=Aeromonas hydrophila subsp. hydrophila (strain ATCC 7966 / NCIB 9240) GN=pyrD PE=3 SV=1	PYRD_AERHH	Aeromonas.fasta	36.3618	1	10	0.0923	1	3.1549
L14	Isobaric Tag Samples	L14	mascot_daemon_merge (F002727)	Cluster of CTP synthase OS=Aeromonas hydrophila subsp. hydrophila (strain ATCC 7966 / NCIB 9240) GN=pyrG PE=3 SV=1 (PYRG_AERHH)	CTP synthase OS=Aeromonas hydrophila subsp. hydrophila (strain ATCC 7966 / NCIB 9240) GN=pyrG PE=3 SV=1	PYRG_AERHH	Aeromonas.fasta	59.9797	1	10	0.0734	1.0165	0.6731
L14	Isobaric Tag Samples	L14	mascot_daemon_merge (F002727)	Cluster of Protein RecA OS=Aeromonas hydrophila subsp. hydrophila (strain ATCC 7966 / NCIB 9240) GN=recA PE=3 SV=1 (RECA_AERHH)	Protein RecA OS=Aeromonas hydrophila subsp. hydrophila (strain ATCC 7966 / NCIB 9240) GN=recA PE=3 SV=1	RECA_AERHH	Aeromonas.fasta	37.9765	1	10	0.175	1.057	1.2591
L14	Isobaric Tag Samples	L14	mascot_daemon_merge (F002727)	Cluster of ATP-dependent RNA helicase RhlB OS=Aeromonas hydrophila subsp. hydrophila (strain ATCC 7966 / NCIB 9240) GN=rhlB PE=3 SV=1 (RHLB_AERHH)	ATP-dependent RNA helicase RhlB OS=Aeromonas hydrophila subsp. hydrophila (strain ATCC 7966 / NCIB 9240) GN=rhlB PE=3 SV=1	RHLB_AERHH	Aeromonas.fasta	48.2827	1	10	0.126	0.8698	0.8627
L14	Isobaric Tag Samples	L14	mascot_daemon_merge (F002727)	Cluster of 50S ribosomal protein L1 OS=Aeromonas hydrophila subsp. hydrophila (strain ATCC 7966 / NCIB 9240) GN=rplA PE=3 SV=1 (RL1_AERHH)	50S ribosomal protein L1 OS=Aeromonas hydrophila subsp. hydrophila (strain ATCC 7966 / NCIB 9240) GN=rplA PE=3 SV=1	RL1_AERHH	Aeromonas.fasta	24.6003	1	11	0.249	1.0472	3.6562
L14	Isobaric Tag Samples	L14	mascot_daemon_merge (F002727)	Cluster of 50S ribosomal protein L10 OS=Aeromonas hydrophila subsp. hydrophila (strain ATCC 7966 / NCIB 9240) GN=rplJ PE=3 SV=1 (RL10_AERHH)	50S ribosomal protein L10 OS=Aeromonas hydrophila subsp. hydrophila (strain ATCC 7966 / NCIB 9240) GN=rplJ PE=3 SV=1	RL10_AERHH	Aeromonas.fasta	17.818	1	11	0.108	1.0241	1.9529
L14	Isobaric Tag Samples	L14	mascot_daemon_merge (F002727)	Cluster of 50S ribosomal protein L11 OS=Aeromonas hydrophila subsp. hydrophila (strain ATCC 7966 / NCIB 9240) GN=rplK PE=3 SV=1 (RL11_AERHH)	50S ribosomal protein L11 OS=Aeromonas hydrophila subsp. hydrophila (strain ATCC 7966 / NCIB 9240) GN=rplK PE=3 SV=1	RL11_AERHH	Aeromonas.fasta	14.9895	1	11	0.225	1.049	1.1691
L14	Isobaric Tag Samples	L14	mascot_daemon_merge (F002727)	Cluster of 50S ribosomal protein L13 OS=Aeromonas hydrophila subsp. hydrophila (strain ATCC 7966 / NCIB 9240) GN=rplM PE=3 SV=1 (RL13_AERHH)	50S ribosomal protein L13 OS=Aeromonas hydrophila subsp. hydrophila (strain ATCC 7966 / NCIB 9240) GN=rplM PE=3 SV=1	RL13_AERHH	Aeromonas.fasta	15.7947	1	11	0.43	0.824	1.7726
L14	Isobaric Tag Samples	L14	mascot_daemon_merge (F002727)	Cluster of 50S ribosomal protein L14 OS=Aeromonas hydrophila subsp. hydrophila (strain ATCC 7966 / NCIB 9240) GN=rplN PE=3 SV=1 (RL14_AERHH)	50S ribosomal protein L14 OS=Aeromonas hydrophila subsp. hydrophila (strain ATCC 7966 / NCIB 9240) GN=rplN PE=3 SV=1	RL14_AERHH	Aeromonas.fasta	13.4029	1	11	0.484	1.0205	1.4858
L14	Isobaric Tag Samples	L14	mascot_daemon_merge (F002727)	Cluster of 50S ribosomal protein L15 OS=Aeromonas hydrophila subsp. hydrophila (strain ATCC 7966 / NCIB 9240) GN=rplO PE=3 SV=1 (RL15_AERHH)	50S ribosomal protein L15 OS=Aeromonas hydrophila subsp. hydrophila (strain ATCC 7966 / NCIB 9240) GN=rplO PE=3 SV=1	RL15_AERHH	Aeromonas.fasta	15.0667	1	11	0.462	0.9968	1.8921
L14	Isobaric Tag Samples	L14	mascot_daemon_merge (F002727)	Cluster of 50S ribosomal protein L16 OS=Aeromonas hydrophila subsp. hydrophila (strain ATCC 7966 / NCIB 9240) GN=rplP PE=3 SV=1 (RL16_AERHH)	50S ribosomal protein L16 OS=Aeromonas hydrophila subsp. hydrophila (strain ATCC 7966 / NCIB 9240) GN=rplP PE=3 SV=1	RL16_AERHH	Aeromonas.fasta	15.3823	1	11	0.482	1.2548	0.6052
L14	Isobaric Tag Samples	L14	mascot_daemon_merge (F002727)	Cluster of 50S ribosomal protein L17 OS=Aeromonas hydrophila subsp. hydrophila (strain ATCC 7966 / NCIB 9240) GN=rplQ PE=3 SV=1 (RL17_AERHH)	50S ribosomal protein L17 OS=Aeromonas hydrophila subsp. hydrophila (strain ATCC 7966 / NCIB 9240) GN=rplQ PE=3 SV=1	RL17_AERHH	Aeromonas.fasta	14.3172	1	12	0.441	0.7562	1.475
L14	Isobaric Tag Samples	L14	mascot_daemon_merge (F002727)	Cluster of 50S ribosomal protein L18 OS=Aeromonas hydrophila subsp. hydrophila (strain ATCC 7966 / NCIB 9240) GN=rplR PE=3 SV=1 (RL18_AERHH)	50S ribosomal protein L18 OS=Aeromonas hydrophila subsp. hydrophila (strain ATCC 7966 / NCIB 9240) GN=rplR PE=3 SV=1	RL18_AERHH	Aeromonas.fasta	12.4776	1	12	0.214	1.0419	1.4946
L14	Isobaric Tag Samples	L14	mascot_daemon_merge (F002727)	Cluster of 50S ribosomal protein L19 OS=Aeromonas hydrophila subsp. hydrophila (strain ATCC 7966 / NCIB 9240) GN=rplS PE=3 SV=1 (RL19_AERHH)	50S ribosomal protein L19 OS=Aeromonas hydrophila subsp. hydrophila (strain ATCC 7966 / NCIB 9240) GN=rplS PE=3 SV=1	RL19_AERHH	Aeromonas.fasta	13.1644	1	12	0.6	0.9678	2.3377
L14	Isobaric Tag Samples	L14	mascot_daemon_merge (F002727)	Cluster of 50S ribosomal protein L2 OS=Aeromonas hydrophila subsp. hydrophila (strain ATCC 7966 / NCIB 9240) GN=rplB PE=3 SV=1 (RL2_AERHH)	50S ribosomal protein L2 OS=Aeromonas hydrophila subsp. hydrophila (strain ATCC 7966 / NCIB 9240) GN=rplB PE=3 SV=1	RL2_AERHH	Aeromonas.fasta	30.0485	1	12	0.59	1.0956	1.2317
L14	Isobaric Tag Samples	L14	mascot_daemon_merge (F002727)	Cluster of 50S ribosomal protein L20 OS=Aeromonas hydrophila subsp. hydrophila (strain ATCC 7966 / NCIB 9240) GN=rplT PE=3 SV=1 (RL20_AERHH)	50S ribosomal protein L20 OS=Aeromonas hydrophila subsp. hydrophila (strain ATCC 7966 / NCIB 9240) GN=rplT PE=3 SV=1	RL20_AERHH	Aeromonas.fasta	13.4263	1	12	0.424	0.9421	1.7005
L14	Isobaric Tag Samples	L14	mascot_daemon_merge (F002727)	Cluster of 50S ribosomal protein L21 OS=Aeromonas hydrophila subsp. hydrophila (strain ATCC 7966 / NCIB 9240) GN=rplU PE=3 SV=1 (RL21_AERHH)	50S ribosomal protein L21 OS=Aeromonas hydrophila subsp. hydrophila (strain ATCC 7966 / NCIB 9240) GN=rplU PE=3 SV=1	RL21_AERHH	Aeromonas.fasta	11.3985	1	13	0.437	0.9704	2.3999
L14	Isobaric Tag Samples	L14	mascot_daemon_merge (F002727)	Cluster of 50S ribosomal protein L22 OS=Aeromonas hydrophila subsp. hydrophila (strain ATCC 7966 / NCIB 9240) GN=rplV PE=3 SV=1 (RL22_AERHH)	50S ribosomal protein L22 OS=Aeromonas hydrophila subsp. hydrophila (strain ATCC 7966 / NCIB 9240) GN=rplV PE=3 SV=1	RL22_AERHH	Aeromonas.fasta	12.3668	1	13	0.447	1.0054	1.5206
L14	Isobaric Tag Samples	L14	mascot_daemon_merge (F002727)	Cluster of 50S ribosomal protein L23 OS=Aeromonas hydrophila subsp. hydrophila (strain ATCC 7966 / NCIB 9240) GN=rplW PE=3 SV=1 (RL23_AERHH)	50S ribosomal protein L23 OS=Aeromonas hydrophila subsp. hydrophila (strain ATCC 7966 / NCIB 9240) GN=rplW PE=3 SV=1	RL23_AERHH	Aeromonas.fasta	11.1331	1	13	0.26	1.0561	1.2528
L14	Isobaric Tag Samples	L14	mascot_daemon_merge (F002727)	Cluster of 50S ribosomal protein L24 OS=Aeromonas hydrophila subsp. hydrophila (strain ATCC 7966 / NCIB 9240) GN=rplX PE=3 SV=1 (RL24_AERHH)	50S ribosomal protein L24 OS=Aeromonas hydrophila subsp. hydrophila (strain ATCC 7966 / NCIB 9240) GN=rplX PE=3 SV=1	RL24_AERHH	Aeromonas.fasta	11.3093	1	13	0.533	1.0383	2.1667
L14	Isobaric Tag Samples	L14	mascot_daemon_merge (F002727)	Cluster of 50S ribosomal protein L27 OS=Aeromonas hydrophila subsp. hydrophila (strain ATCC 7966 / NCIB 9240) GN=rpmA PE=3 SV=1 (RL27_AERHH)	50S ribosomal protein L27 OS=Aeromonas hydrophila subsp. hydrophila (strain ATCC 7966 / NCIB 9240) GN=rpmA PE=3 SV=1	RL27_AERHH	Aeromonas.fasta	9.0516	1	14	0.224	0.9029	1.4033
L14	Isobaric Tag Samples	L14	mascot_daemon_merge (F002727)	Cluster of 50S ribosomal protein L28 OS=Aeromonas hydrophila subsp. hydrophila (strain ATCC 7966 / NCIB 9240) GN=rpmB PE=3 SV=1 (RL28_AERHH)	50S ribosomal protein L28 OS=Aeromonas hydrophila subsp. hydrophila (strain ATCC 7966 / NCIB 9240) GN=rpmB PE=3 SV=1	RL28_AERHH	Aeromonas.fasta	8.854	1	14	0.526	1	1.157
L14	Isobaric Tag Samples	L14	mascot_daemon_merge (F002727)	Cluster of 50S ribosomal protein L3 OS=Aeromonas hydrophila subsp. hydrophila (strain ATCC 7966 / NCIB 9240) GN=rplC PE=3 SV=1 (RL3_AERHH)	50S ribosomal protein L3 OS=Aeromonas hydrophila subsp. hydrophila (strain ATCC 7966 / NCIB 9240) GN=rplC PE=3 SV=1	RL3_AERHH	Aeromonas.fasta	22.4221	1	14	0.524	1.0312	1.7296
L14	Isobaric Tag Samples	L14	mascot_daemon_merge (F002727)	Cluster of 50S ribosomal protein L30 OS=Aeromonas hydrophila subsp. hydrophila (strain ATCC 7966 / NCIB 9240) GN=rpmD PE=3 SV=1 (RL30_AERHH)	50S ribosomal protein L30 OS=Aeromonas hydrophila subsp. hydrophila (strain ATCC 7966 / NCIB 9240) GN=rpmD PE=3 SV=1	RL30_AERHH	Aeromonas.fasta	6.6107	1	14	0.424	0.9088	0.8581
L14	Isobaric Tag Samples	L14	mascot_daemon_merge (F002727)	Cluster of 50S ribosomal protein L35 OS=Aeromonas hydrophila subsp. hydrophila (strain ATCC 7966 / NCIB 9240) GN=rpmI PE=3 SV=1 (RL35_AERHH)	50S ribosomal protein L35 OS=Aeromonas hydrophila subsp. hydrophila (strain ATCC 7966 / NCIB 9240) GN=rpmI PE=3 SV=1	RL35_AERHH	Aeromonas.fasta	7.4793	1	14	0.262	0.8999	0.2758
L14	Isobaric Tag Samples	L14	mascot_daemon_merge (F002727)	Cluster of 50S ribosomal protein L4 OS=Aeromonas hydrophila subsp. hydrophila (strain ATCC 7966 / NCIB 9240) GN=rplD PE=3 SV=1 (RL4_AERHH)	50S ribosomal protein L4 OS=Aeromonas hydrophila subsp. hydrophila (strain ATCC 7966 / NCIB 9240) GN=rplD PE=3 SV=1	RL4_AERHH	Aeromonas.fasta	22.1969	1	14	0.348	0.9303	1.2834
L14	Isobaric Tag Samples	L14	mascot_daemon_merge (F002727)	Cluster of 50S ribosomal protein L5 OS=Aeromonas hydrophila subsp. hydrophila (strain ATCC 7966 / NCIB 9240) GN=rplE PE=3 SV=1 (RL5_AERHH)	50S ribosomal protein L5 OS=Aeromonas hydrophila subsp. hydrophila (strain ATCC 7966 / NCIB 9240) GN=rplE PE=3 SV=1	RL5_AERHH	Aeromonas.fasta	20.2577	1	14	0.609	1.1379	1.9192
L14	Isobaric Tag Samples	L14	mascot_daemon_merge (F002727)	Cluster of 50S ribosomal protein L6 OS=Aeromonas hydrophila subsp. hydrophila (strain ATCC 7966 / NCIB 9240) GN=rplF PE=3 SV=1 (RL6_AERHH)	50S ribosomal protein L6 OS=Aeromonas hydrophila subsp. hydrophila (strain ATCC 7966 / NCIB 9240) GN=rplF PE=3 SV=1	RL6_AERHH	Aeromonas.fasta	18.522	1	15	0.469	1.108	1.2707
L14	Isobaric Tag Samples	L14	mascot_daemon_merge (F002727)	Cluster of 50S ribosomal protein L7/L12 OS=Aeromonas hydrophila subsp. hydrophila (strain ATCC 7966 / NCIB 9240) GN=rplL PE=3 SV=1 (RL7_AERHH)	50S ribosomal protein L7/L12 OS=Aeromonas hydrophila subsp. hydrophila (strain ATCC 7966 / NCIB 9240) GN=rplL PE=3 SV=1	RL7_AERHH	Aeromonas.fasta	12.3851	1	16	0.19	0.9897	1.683
L14	Isobaric Tag Samples	L14	mascot_daemon_merge (F002727)	Cluster of 50S ribosomal protein L9 OS=Aeromonas hydrophila subsp. hydrophila (strain ATCC 7966 / NCIB 9240) GN=rplI PE=3 SV=1 (RL9_AERHH)	50S ribosomal protein L9 OS=Aeromonas hydrophila subsp. hydrophila (strain ATCC 7966 / NCIB 9240) GN=rplI PE=3 SV=1	RL9_AERHH	Aeromonas.fasta	15.3747	1	16	0.52	1.1215	2.855
L14	Isobaric Tag Samples	L14	mascot_daemon_merge (F002727)	Cluster of DNA-directed RNA polymerase subunit alpha OS=Aeromonas hydrophila subsp. hydrophila (strain ATCC 7966 / NCIB 9240) GN=rpoA PE=3 SV=1 (RPOA_AERHH)	DNA-directed RNA polymerase subunit alpha OS=Aeromonas hydrophila subsp. hydrophila (strain ATCC 7966 / NCIB 9240) GN=rpoA PE=3 SV=1	RPOA_AERHH	Aeromonas.fasta	36.196	1	17	0.17	0.9236	1.7732
L14	Isobaric Tag Samples	L14	mascot_daemon_merge (F002727)	Cluster of DNA-directed RNA polymerase subunit beta OS=Aeromonas hydrophila subsp. hydrophila (strain ATCC 7966 / NCIB 9240) GN=rpoB PE=3 SV=2 (RPOB_AERHH)	DNA-directed RNA polymerase subunit beta OS=Aeromonas hydrophila subsp. hydrophila (strain ATCC 7966 / NCIB 9240) GN=rpoB PE=3 SV=2	RPOB_AERHH	Aeromonas.fasta	150.23	1	17	0.111	1.0027	0.6756
L14	Isobaric Tag Samples	L14	mascot_daemon_merge (F002727)	Cluster of DNA-directed RNA polymerase subunit beta' OS=Aeromonas hydrophila subsp. hydrophila (strain ATCC 7966 / NCIB 9240) GN=rpoC PE=3 SV=1 (RPOC_AERHH)	DNA-directed RNA polymerase subunit beta' OS=Aeromonas hydrophila subsp. hydrophila (strain ATCC 7966 / NCIB 9240) GN=rpoC PE=3 SV=1	RPOC_AERHH	Aeromonas.fasta	158.235	1	17	0.193	0.9633	1.0194
L14	Isobaric Tag Samples	L14	mascot_daemon_merge (F002727)	Cluster of 30S ribosomal protein S11 OS=Aeromonas hydrophila subsp. hydrophila (strain ATCC 7966 / NCIB 9240) GN=rpsK PE=3 SV=1 (RS11_AERHH)	30S ribosomal protein S11 OS=Aeromonas hydrophila subsp. hydrophila (strain ATCC 7966 / NCIB 9240) GN=rpsK PE=3 SV=1	RS11_AERHH	Aeromonas.fasta	13.8348	1	17	0.519	1.0122	2.3079
L14	Isobaric Tag Samples	L14	mascot_daemon_merge (F002727)	Cluster of 30S ribosomal protein S12 OS=Aeromonas hydrophila subsp. hydrophila (strain ATCC 7966 / NCIB 9240) GN=rpsL PE=3 SV=1 (RS12_AERHH)	30S ribosomal protein S12 OS=Aeromonas hydrophila subsp. hydrophila (strain ATCC 7966 / NCIB 9240) GN=rpsL PE=3 SV=1	RS12_AERHH	Aeromonas.fasta	13.7479	1	17	0.363	0.9482	0.9422
L14	Isobaric Tag Samples	L14	mascot_daemon_merge (F002727)	Cluster of 30S ribosomal protein S13 OS=Aeromonas hydrophila subsp. hydrophila (strain ATCC 7966 / NCIB 9240) GN=rpsM PE=3 SV=1 (RS13_AERHH)	30S ribosomal protein S13 OS=Aeromonas hydrophila subsp. hydrophila (strain ATCC 7966 / NCIB 9240) GN=rpsM PE=3 SV=1	RS13_AERHH	Aeromonas.fasta	13.2012	1	18	0.373	1.01	0.7028
L14	Isobaric Tag Samples	L14	mascot_daemon_merge (F002727)	Cluster of 30S ribosomal protein S14 OS=Aeromonas hydrophila subsp. hydrophila (strain ATCC 7966 / NCIB 9240) GN=rpsN PE=3 SV=1 (RS14_AERHH)	30S ribosomal protein S14 OS=Aeromonas hydrophila subsp. hydrophila (strain ATCC 7966 / NCIB 9240) GN=rpsN PE=3 SV=1	RS14_AERHH	Aeromonas.fasta	11.516	1	18	0.327	1.8091	1.6611
L14	Isobaric Tag Samples	L14	mascot_daemon_merge (F002727)	Cluster of 30S ribosomal protein S15 OS=Aeromonas hydrophila subsp. hydrophila (strain ATCC 7966 / NCIB 9240) GN=rpsO PE=3 SV=1 (RS15_AERHH)	30S ribosomal protein S15 OS=Aeromonas hydrophila subsp. hydrophila (strain ATCC 7966 / NCIB 9240) GN=rpsO PE=3 SV=1	RS15_AERHH	Aeromonas.fasta	10.1401	1	18	0.258	1.0073	2.1534
L14	Isobaric Tag Samples	L14	mascot_daemon_merge (F002727)	Cluster of 30S ribosomal protein S17 OS=Aeromonas hydrophila subsp. hydrophila (strain ATCC 7966 / NCIB 9240) GN=rpsQ PE=3 SV=1 (RS17_AERHH)	30S ribosomal protein S17 OS=Aeromonas hydrophila subsp. hydrophila (strain ATCC 7966 / NCIB 9240) GN=rpsQ PE=3 SV=1	RS17_AERHH	Aeromonas.fasta	9.3992	1	19	0.451	0.9488	3.3132
L14	Isobaric Tag Samples	L14	mascot_daemon_merge (F002727)	Cluster of 30S ribosomal protein S2 OS=Aeromonas hydrophila subsp. hydrophila (strain ATCC 7966 / NCIB 9240) GN=rpsB PE=3 SV=1 (RS2_AERHH)	30S ribosomal protein S2 OS=Aeromonas hydrophila subsp. hydrophila (strain ATCC 7966 / NCIB 9240) GN=rpsB PE=3 SV=1	RS2_AERHH	Aeromonas.fasta	26.998	1	21	0.587	1.1353	1.617
L14	Isobaric Tag Samples	L14	mascot_daemon_merge (F002727)	Cluster of 30S ribosomal protein S21 OS=Aeromonas hydrophila subsp. hydrophila (strain ATCC 7966 / NCIB 9240) GN=rpsU PE=3 SV=1 (RS21_AERHH)	30S ribosomal protein S21 OS=Aeromonas hydrophila subsp. hydrophila (strain ATCC 7966 / NCIB 9240) GN=rpsU PE=3 SV=1	RS21_AERHH	Aeromonas.fasta	8.4733	1	21	0.268	1.0026	1.1428
L14	Isobaric Tag Samples	L14	mascot_daemon_merge (F002727)	Cluster of 30S ribosomal protein S3 OS=Aeromonas hydrophila subsp. hydrophila (strain ATCC 7966 / NCIB 9240) GN=rpsC PE=3 SV=1 (RS3_AERHH)	30S ribosomal protein S3 OS=Aeromonas hydrophila subsp. hydrophila (strain ATCC 7966 / NCIB 9240) GN=rpsC PE=3 SV=1	RS3_AERHH	Aeromonas.fasta	26.1337	1	22	0.565	0.9283	1.4053
L14	Isobaric Tag Samples	L14	mascot_daemon_merge (F002727)	Cluster of 30S ribosomal protein S4 OS=Aeromonas hydrophila subsp. hydrophila (strain ATCC 7966 / NCIB 9240) GN=rpsD PE=3 SV=1 (RS4_AERHH)	30S ribosomal protein S4 OS=Aeromonas hydrophila subsp. hydrophila (strain ATCC 7966 / NCIB 9240) GN=rpsD PE=3 SV=1	RS4_AERHH	Aeromonas.fasta	23.4054	1	22	0.485	0.8819	1.6423
L14	Isobaric Tag Samples	L14	mascot_daemon_merge (F002727)	Cluster of 30S ribosomal protein S5 OS=Aeromonas hydrophila subsp. hydrophila (strain ATCC 7966 / NCIB 9240) GN=rpsE PE=3 SV=1 (RS5_AERHH)	30S ribosomal protein S5 OS=Aeromonas hydrophila subsp. hydrophila (strain ATCC 7966 / NCIB 9240) GN=rpsE PE=3 SV=1	RS5_AERHH	Aeromonas.fasta	17.3796	1	23	0.434	0.9553	1.5431
L14	Isobaric Tag Samples	L14	mascot_daemon_merge (F002727)	Cluster of 30S ribosomal protein S6 OS=Aeromonas hydrophila subsp. hydrophila (strain ATCC 7966 / NCIB 9240) GN=rpsF PE=3 SV=1 (RS6_AERHH)	30S ribosomal protein S6 OS=Aeromonas hydrophila subsp. hydrophila (strain ATCC 7966 / NCIB 9240) GN=rpsF PE=3 SV=1	RS6_AERHH	Aeromonas.fasta	14.9758	1	23	0.18	0.9353	4.0675
L14	Isobaric Tag Samples	L14	mascot_daemon_merge (F002727)	Cluster of 30S ribosomal protein S7 OS=Aeromonas hydrophila subsp. hydrophila (strain ATCC 7966 / NCIB 9240) GN=rpsG PE=3 SV=1 (RS7_AERHH)	30S ribosomal protein S7 OS=Aeromonas hydrophila subsp. hydrophila (strain ATCC 7966 / NCIB 9240) GN=rpsG PE=3 SV=1	RS7_AERHH	Aeromonas.fasta	17.4472	1	23	0.192	0.9947	1.7969
L14	Isobaric Tag Samples	L14	mascot_daemon_merge (F002727)	Cluster of 30S ribosomal protein S8 OS=Aeromonas hydrophila subsp. hydrophila (strain ATCC 7966 / NCIB 9240) GN=rpsH PE=3 SV=1 (RS8_AERHH)	30S ribosomal protein S8 OS=Aeromonas hydrophila subsp. hydrophila (strain ATCC 7966 / NCIB 9240) GN=rpsH PE=3 SV=1	RS8_AERHH	Aeromonas.fasta	14.0319	1	25	0.162	0.9963	3.6956
L14	Isobaric Tag Samples	L14	mascot_daemon_merge (F002727)	Cluster of 30S ribosomal protein S9 OS=Aeromonas hydrophila subsp. hydrophila (strain ATCC 7966 / NCIB 9240) GN=rpsI PE=3 SV=1 (RS9_AERHH)	30S ribosomal protein S9 OS=Aeromonas hydrophila subsp. hydrophila (strain ATCC 7966 / NCIB 9240) GN=rpsI PE=3 SV=1	RS9_AERHH	Aeromonas.fasta	14.7855	1	28	0.331	1.0509	1.0384
L14	Isobaric Tag Samples	L14	mascot_daemon_merge (F002727)	Cluster of Protein translocase subunit SecA OS=Aeromonas hydrophila subsp. hydrophila (strain ATCC 7966 / NCIB 9240) GN=secA PE=3 SV=1 (SECA_AERHH)	Protein translocase subunit SecA OS=Aeromonas hydrophila subsp. hydrophila (strain ATCC 7966 / NCIB 9240) GN=secA PE=3 SV=1	SECA_AERHH	Aeromonas.fasta	102.135	1	29	0.064	0.7557	1.1129
L14	Isobaric Tag Samples	L14	mascot_daemon_merge (F002727)	Cluster of Protein-export protein SecB OS=Aeromonas hydrophila subsp. hydrophila (strain ATCC 7966 / NCIB 9240) GN=secB PE=3 SV=1 (SECB_AERHH)	Protein-export protein SecB OS=Aeromonas hydrophila subsp. hydrophila (strain ATCC 7966 / NCIB 9240) GN=secB PE=3 SV=1	SECB_AERHH	Aeromonas.fasta	17.3974	1	30	0.205	1.1599	0.7748
L14	Isobaric Tag Samples	L14	mascot_daemon_merge (F002727)	Cluster of Alanine--tRNA ligase OS=Aeromonas hydrophila subsp. hydrophila (strain ATCC 7966 / NCIB 9240) GN=alaS PE=3 SV=1 (SYA_AERHH)	Alanine--tRNA ligase OS=Aeromonas hydrophila subsp. hydrophila (strain ATCC 7966 / NCIB 9240) GN=alaS PE=3 SV=1	SYA_AERHH	Aeromonas.fasta	95.9432	1	30	0.0217	1	1.0069
L14	Isobaric Tag Samples	L14	mascot_daemon_merge (F002727)	Cluster of Lysine--tRNA ligase OS=Aeromonas hydrophila subsp. hydrophila (strain ATCC 7966 / NCIB 9240) GN=lysS PE=3 SV=1 (SYK_AERHH)	Lysine--tRNA ligase OS=Aeromonas hydrophila subsp. hydrophila (strain ATCC 7966 / NCIB 9240) GN=lysS PE=3 SV=1	SYK_AERHH	Aeromonas.fasta	58.1713	1	30	0.254	1.0041	0.6181
L14	Isobaric Tag Samples	L14	mascot_daemon_merge (F002727)	Cluster of Proline--tRNA ligase OS=Aeromonas hydrophila subsp. hydrophila (strain ATCC 7966 / NCIB 9240) GN=proS PE=3 SV=1 (SYP_AERHH)	Proline--tRNA ligase OS=Aeromonas hydrophila subsp. hydrophila (strain ATCC 7966 / NCIB 9240) GN=proS PE=3 SV=1	SYP_AERHH	Aeromonas.fasta	62.663	1	31	0.101	1.0474	1.0582
L14	Isobaric Tag Samples	L14	mascot_daemon_merge (F002727)	Cluster of Trigger factor OS=Aeromonas hydrophila subsp. hydrophila (strain ATCC 7966 / NCIB 9240) GN=tig PE=3 SV=1 (TIG_AERHH)	Trigger factor OS=Aeromonas hydrophila subsp. hydrophila (strain ATCC 7966 / NCIB 9240) GN=tig PE=3 SV=1	TIG_AERHH	Aeromonas.fasta	47.8209	1	33	0.342	0.8074	2.4975
L14	Isobaric Tag Samples	L14	mascot_daemon_merge (F002727)	Cluster of Protein TolB OS=Aeromonas hydrophila subsp. hydrophila (strain ATCC 7966 / NCIB 9240) GN=tolB PE=3 SV=1 (TOLB_AERHH)	Protein TolB OS=Aeromonas hydrophila subsp. hydrophila (strain ATCC 7966 / NCIB 9240) GN=tolB PE=3 SV=1	TOLB_AERHH	Aeromonas.fasta	48.2078	1	35	0.288	1.057	0.9384
L14	Isobaric Tag Samples	L14	mascot_daemon_merge (F002727)	Cluster of UPF0145 protein AHA_2580 OS=Aeromonas hydrophila subsp. hydrophila (strain ATCC 7966 / NCIB 9240) GN=AHA_2580 PE=3 SV=1 (Y2580_AERHH)	UPF0145 protein AHA_2580 OS=Aeromonas hydrophila subsp. hydrophila (strain ATCC 7966 / NCIB 9240) GN=AHA_2580 PE=3 SV=1	Y2580_AERHH	Aeromonas.fasta	11.0882	1	37	0.352	1	3.993
L14	Isobaric Tag Samples	L14	mascot_daemon_merge (F002727)	Cluster of Membrane protein insertase YidC OS=Aeromonas hydrophila subsp. hydrophila (strain ATCC 7966 / NCIB 9240) GN=yidC PE=3 SV=1 (YIDC_AERHH)	Membrane protein insertase YidC OS=Aeromonas hydrophila subsp. hydrophila (strain ATCC 7966 / NCIB 9240) GN=yidC PE=3 SV=1	YIDC_AERHH	Aeromonas.fasta	61.7332	1	66	0.246	0.9512	1.5093

## Sheet: Altered Proteins
Biological sample category	MS/MS sample name	Cluster	Protein name	Protein accession numbers	Protein molecular weight (Da)	13 Quant 4	14 Quant 4
Isobaric Tag Samples	mascot_daemon_merge (F002726)	Cluster of Membrane protein insertase YidC OS=Aeromonas hydrophila subsp. hydrophila (strain ATCC 7966 / NCIB 9240) GN=yidC PE=3 SV=1 (YIDC_AERHH)	Membrane protein insertase YidC OS=Aeromonas hydrophila subsp. hydrophila (strain ATCC 7966 / NCIB 9240) GN=yidC PE=3 SV=1	A0KQZ7_AERHH	61.7332	1.9439	1.5093
Isobaric Tag Samples	mascot_daemon_merge (F002726)	Cluster of Agglutination protein OS=Aeromonas hydrophila subsp. hydrophila (strain ATCC 7966 / NCIB 9240) GN=AHA_2699 PE=4 SV=1 (A0KLQ6_AERHH)	Agglutination protein OS=Aeromonas hydrophila subsp. hydrophila (strain ATCC 7966 / NCIB 9240) GN=AHA_2699 PE=4 SV=1	A0KLQ6_AERHH	49.1349	0.47	0.1419
Isobaric Tag Samples	mascot_daemon_merge (F002726)	Cluster of Uncharacterized protein OS=Aeromonas hydrophila subsp. hydrophila (strain ATCC 7966 / NCIB 9240) GN=AHA_1832 PE=4 SV=1 (A0KJB5_AERHH)	Uncharacterized protein OS=Aeromonas hydrophila subsp. hydrophila (strain ATCC 7966 / NCIB 9240) GN=AHA_1832 PE=4 SV=1	A0KJB5_AERHH	18.5929	2.3321	3.8357
Isobaric Tag Samples	mascot_daemon_merge (F002726)	Cluster of 50S ribosomal protein L9 OS=Aeromonas hydrophila subsp. hydrophila (strain ATCC 7966 / NCIB 9240) GN=rplI PE=3 SV=1 (RL9_AERHH)	50S ribosomal protein L9 OS=Aeromonas hydrophila subsp. hydrophila (strain ATCC 7966 / NCIB 9240) GN=rplI PE=3 SV=1	A0KG69_AERHH	15.3747	2.7718	2.855
Isobaric Tag Samples	mascot_daemon_merge (F002726)	Cluster of Phosphoglycerate kinase OS=Aeromonas hydrophila subsp. hydrophila (strain ATCC 7966 / NCIB 9240) GN=pgk PE=3 SV=1 (PGK_AERHH)	Phosphoglycerate kinase OS=Aeromonas hydrophila subsp. hydrophila (strain ATCC 7966 / NCIB 9240) GN=pgk PE=3 SV=1	A0KGD3_AERHH	40.4435	0.3232	0.5721
Isobaric Tag Samples	mascot_daemon_merge (F002726)	Cluster of Penicillin-binding protein OS=Aeromonas hydrophila subsp. hydrophila (strain ATCC 7966 / NCIB 9240) GN=AHA_3259 PE=3 SV=1 (A0KN99_AERHH)	Penicillin-binding protein OS=Aeromonas hydrophila subsp. hydrophila (strain ATCC 7966 / NCIB 9240) GN=AHA_3259 PE=3 SV=1	A0KN99_AERHH	43.3733	1.5206	3.361
Isobaric Tag Samples	mascot_daemon_merge (F002726)	Cluster of Uncharacterized protein OS=Aeromonas hydrophila subsp. hydrophila (strain ATCC 7966 / NCIB 9240) GN=AHA_3794 PE=4 SV=1 (A0KPP1_AERHH)	Uncharacterized protein OS=Aeromonas hydrophila subsp. hydrophila (strain ATCC 7966 / NCIB 9240) GN=AHA_3794 PE=4 SV=1	A0KPP1_AERHH	20.7648	1.6982	3.1089
Isobaric Tag Samples	mascot_daemon_merge (F002726)	Cluster of Outer membrane protein assembly factor BamA OS=Aeromonas hydrophila subsp. hydrophila (strain ATCC 7966 / NCIB 9240) GN=bamA PE=3 SV=1 (A0KHH1_AERHH)	Outer membrane protein assembly factor BamA OS=Aeromonas hydrophila subsp. hydrophila (strain ATCC 7966 / NCIB 9240) GN=bamA PE=3 SV=1	A0KHH1_AERHH	89.7684	0.5316	0.5157
Isobaric Tag Samples	mascot_daemon_merge (F002726)	Cluster of Uncharacterized protein OS=Aeromonas hydrophila subsp. hydrophila (strain ATCC 7966 / NCIB 9240) GN=AHA_2282 PE=4 SV=1 (A0KKK4_AERHH)	Uncharacterized protein OS=Aeromonas hydrophila subsp. hydrophila (strain ATCC 7966 / NCIB 9240) GN=AHA_2282 PE=4 SV=1	A0KKK4_AERHH	58.9365	0.5387	0.3021
Isobaric Tag Samples	mascot_daemon_merge (F002726)	Cluster of Outer membrane protein OS=Aeromonas hydrophila subsp. hydrophila (strain ATCC 7966 / NCIB 9240) GN=AHA_2766 PE=4 SV=1 (A0KLX3_AERHH)	Outer membrane protein OS=Aeromonas hydrophila subsp. hydrophila (strain ATCC 7966 / NCIB 9240) GN=AHA_2766 PE=4 SV=1	A0KLX3_AERHH	74.7859	0.3782	0.156
Isobaric Tag Samples	mascot_daemon_merge (F002726)	Cluster of Major outer membrane protein OmpAII OS=Aeromonas hydrophila subsp. hydrophila (strain ATCC 7966 / NCIB 9240) GN=AHA_1280 PE=3 SV=1 (A0KHS0_AERHH)	Major outer membrane protein OmpAII OS=Aeromonas hydrophila subsp. hydrophila (strain ATCC 7966 / NCIB 9240) GN=AHA_1280 PE=3 SV=1	A0KHS0_AERHH	36.8305	0.2184	0.1851
Isobaric Tag Samples	mascot_daemon_merge (F002726)	Cluster of Undecaprenyl-phosphate 4-deoxy-4-formamido-L-arabinose transferase OS=Aeromonas hydrophila subsp. hydrophila (strain ATCC 7966 / NCIB 9240) GN=arnC PE=3 SV=1 (ARNC_AERHH)	Undecaprenyl-phosphate 4-deoxy-4-formamido-L-arabinose transferase OS=Aeromonas hydrophila subsp. hydrophila (strain ATCC 7966 / NCIB 9240) GN=arnC PE=3 SV=1	A0KGY7_AERHH	36.0906	4.9354	7.338
Isobaric Tag Samples	mascot_daemon_merge (F002726)	Cluster of UPF0145 protein AHA_2580 OS=Aeromonas hydrophila subsp. hydrophila (strain ATCC 7966 / NCIB 9240) GN=AHA_2580 PE=3 SV=1 (Y2580_AERHH)	UPF0145 protein AHA_2580 OS=Aeromonas hydrophila subsp. hydrophila (strain ATCC 7966 / NCIB 9240) GN=AHA_2580 PE=3 SV=1	A0KLD9_AERHH	11.0882	4.4924	3.993
Isobaric Tag Samples	mascot_daemon_merge (F002726)	Cluster of 50S ribosomal protein L19 OS=Aeromonas hydrophila subsp. hydrophila (strain ATCC 7966 / NCIB 9240) GN=rplS PE=3 SV=1 (RL19_AERHH)	50S ribosomal protein L19 OS=Aeromonas hydrophila subsp. hydrophila (strain ATCC 7966 / NCIB 9240) GN=rplS PE=3 SV=1	A0KG26_AERHH	13.1644	4.3961	2.3377
Isobaric Tag Samples	mascot_daemon_merge (F002726)	Cluster of Acyl-coenzyme A dehydrogenase OS=Aeromonas hydrophila subsp. hydrophila (strain ATCC 7966 / NCIB 9240) GN=AHA_1346 PE=4 SV=1 (A0KHY4_AERHH)	Acyl-coenzyme A dehydrogenase OS=Aeromonas hydrophila subsp. hydrophila (strain ATCC 7966 / NCIB 9240) GN=AHA_1346 PE=4 SV=1	A0KHY4_AERHH	84.423	4.8508	1.8258
Isobaric Tag Samples	mascot_daemon_merge (F002726)	Cluster of Fumarate reductase iron-sulfur protein OS=Aeromonas hydrophila subsp. hydrophila (strain ATCC 7966 / NCIB 9240) GN=AHA_3209 PE=4 SV=1 (A0KN49_AERHH)	Fumarate reductase iron-sulfur protein OS=Aeromonas hydrophila subsp. hydrophila (strain ATCC 7966 / NCIB 9240) GN=AHA_3209 PE=4 SV=1	A0KN49_AERHH	27.6832	3.039	2.8514
Isobaric Tag Samples	mascot_daemon_merge (F002726)	Cluster of Serine peptidase DegQ OS=Aeromonas hydrophila subsp. hydrophila (strain ATCC 7966 / NCIB 9240) GN=degQ PE=4 SV=1 (A0KPZ6_AERHH)	Serine peptidase DegQ OS=Aeromonas hydrophila subsp. hydrophila (strain ATCC 7966 / NCIB 9240) GN=degQ PE=4 SV=1	A0KPZ6_AERHH	47.8159	2.1043	3.5044
Isobaric Tag Samples	mascot_daemon_merge (F002726)	Cluster of Fimbrial protein OS=Aeromonas hydrophila subsp. hydrophila (strain ATCC 7966 / NCIB 9240) GN=AHA_0519 PE=4 SV=1 (A0KFM6_AERHH)	Fimbrial protein OS=Aeromonas hydrophila subsp. hydrophila (strain ATCC 7966 / NCIB 9240) GN=AHA_0519 PE=4 SV=1	A0KFM6_AERHH	17.9146	1.8545	3.5244
Isobaric Tag Samples	mascot_daemon_merge (F002726)	Cluster of Acyl-coenzyme A dehydrogenase OS=Aeromonas hydrophila subsp. hydrophila (strain ATCC 7966 / NCIB 9240) GN=AHA_1573 PE=4 SV=1 (A0KIK8_AERHH)	Acyl-coenzyme A dehydrogenase OS=Aeromonas hydrophila subsp. hydrophila (strain ATCC 7966 / NCIB 9240) GN=AHA_1573 PE=4 SV=1	A0KIK8_AERHH	89.994	2.4764	2.721
Isobaric Tag Samples	mascot_daemon_merge (F002726)	Cluster of 30S ribosomal protein S17 OS=Aeromonas hydrophila subsp. hydrophila (strain ATCC 7966 / NCIB 9240) GN=rpsQ PE=3 SV=1 (RS17_AERHH)	30S ribosomal protein S17 OS=Aeromonas hydrophila subsp. hydrophila (strain ATCC 7966 / NCIB 9240) GN=rpsQ PE=3 SV=1	A0KF30_AERHH	9.3992	1.8755	3.3132
Isobaric Tag Samples	mascot_daemon_merge (F002726)	Cluster of Uncharacterized protein OS=Aeromonas hydrophila subsp. hydrophila (strain ATCC 7966 / NCIB 9240) GN=AHA_1833 PE=4 SV=1 (A0KJB6_AERHH)	Uncharacterized protein OS=Aeromonas hydrophila subsp. hydrophila (strain ATCC 7966 / NCIB 9240) GN=AHA_1833 PE=4 SV=1	A0KJB6_AERHH	55.0746	2.4192	2.4478
Isobaric Tag Samples	mascot_daemon_merge (F002726)	Cluster of Protease 4 OS=Aeromonas hydrophila subsp. hydrophila (strain ATCC 7966 / NCIB 9240) GN=sppA PE=3 SV=1 (A0KNJ6_AERHH)	Protease 4 OS=Aeromonas hydrophila subsp. hydrophila (strain ATCC 7966 / NCIB 9240) GN=sppA PE=3 SV=1	A0KNJ6_AERHH	66.4755	3.1479	1.5402
Isobaric Tag Samples	mascot_daemon_merge (F002726)	Cluster of Ubiquinol-cytochrome c reductase iron-sulfur subunit OS=Aeromonas hydrophila subsp. hydrophila (strain ATCC 7966 / NCIB 9240) GN=petA PE=3 SV=1 (A0KPZ1_AERHH)	Ubiquinol-cytochrome c reductase iron-sulfur subunit OS=Aeromonas hydrophila subsp. hydrophila (strain ATCC 7966 / NCIB 9240) GN=petA PE=3 SV=1	A0KPZ1_AERHH	21.0979	2.45	2.1744
Isobaric Tag Samples	mascot_daemon_merge (F002726)	Cluster of Uncharacterized protein OS=Aeromonas hydrophila subsp. hydrophila (strain ATCC 7966 / NCIB 9240) GN=AHA_3907 PE=4 SV=1 (A0KPZ5_AERHH)	Uncharacterized protein OS=Aeromonas hydrophila subsp. hydrophila (strain ATCC 7966 / NCIB 9240) GN=AHA_3907 PE=4 SV=1	A0KPZ5_AERHH	13.9294	1.7023	2.6996
Isobaric Tag Samples	mascot_daemon_merge (F002726)	Cluster of 50S ribosomal protein L10 OS=Aeromonas hydrophila subsp. hydrophila (strain ATCC 7966 / NCIB 9240) GN=rplJ PE=3 SV=1 (RL10_AERHH)	50S ribosomal protein L10 OS=Aeromonas hydrophila subsp. hydrophila (strain ATCC 7966 / NCIB 9240) GN=rplJ PE=3 SV=1	A0KQA7_AERHH	17.818	2.404	1.9529
Isobaric Tag Samples	mascot_daemon_merge (F002726)	Cluster of Uncharacterized protein OS=Aeromonas hydrophila subsp. hydrophila (strain ATCC 7966 / NCIB 9240) GN=AHA_1133 PE=4 SV=1 (A0KHC3_AERHH)	Uncharacterized protein OS=Aeromonas hydrophila subsp. hydrophila (strain ATCC 7966 / NCIB 9240) GN=AHA_1133 PE=4 SV=1	A0KHC3_AERHH	20.5462	1.8916	2.4519
Isobaric Tag Samples	mascot_daemon_merge (F002726)	Cluster of 50S ribosomal protein L21 OS=Aeromonas hydrophila subsp. hydrophila (strain ATCC 7966 / NCIB 9240) GN=rplU PE=3 SV=1 (RL21_AERHH)	50S ribosomal protein L21 OS=Aeromonas hydrophila subsp. hydrophila (strain ATCC 7966 / NCIB 9240) GN=rplU PE=3 SV=1	A0KGS7_AERHH	11.3985	1.7015	2.3999
Isobaric Tag Samples	mascot_daemon_merge (F002726)	Cluster of 50S ribosomal protein L24 OS=Aeromonas hydrophila subsp. hydrophila (strain ATCC 7966 / NCIB 9240) GN=rplX PE=3 SV=1 (RL24_AERHH)	50S ribosomal protein L24 OS=Aeromonas hydrophila subsp. hydrophila (strain ATCC 7966 / NCIB 9240) GN=rplX PE=3 SV=1	A0KF32_AERHH	11.3093	1.9062	2.1667
Isobaric Tag Samples	mascot_daemon_merge (F002726)	Cluster of Secretion protein, HlyD family OS=Aeromonas hydrophila subsp. hydrophila (strain ATCC 7966 / NCIB 9240) GN=AHA_2622 PE=4 SV=1 (A0KLI0_AERHH)	Secretion protein, HlyD family OS=Aeromonas hydrophila subsp. hydrophila (strain ATCC 7966 / NCIB 9240) GN=AHA_2622 PE=4 SV=1	A0KLI0_AERHH	38.4736	2.0155	1.7588
Isobaric Tag Samples	mascot_daemon_merge (F002726)	Cluster of 60 kDa chaperonin OS=Aeromonas hydrophila subsp. hydrophila (strain ATCC 7966 / NCIB 9240) GN=groL PE=3 SV=1 (CH60_AERHH)	60 kDa chaperonin OS=Aeromonas hydrophila subsp. hydrophila (strain ATCC 7966 / NCIB 9240) GN=groL PE=3 SV=1	A0KGL1_AERHH	57.1809	1.5225	2.1946
Isobaric Tag Samples	mascot_daemon_merge (F002726)	Cluster of 50S ribosomal protein L22 OS=Aeromonas hydrophila subsp. hydrophila (strain ATCC 7966 / NCIB 9240) GN=rplV PE=3 SV=1 (RL22_AERHH)	50S ribosomal protein L22 OS=Aeromonas hydrophila subsp. hydrophila (strain ATCC 7966 / NCIB 9240) GN=rplV PE=3 SV=1	A0KF26_AERHH	12.3668	2.1167	1.5206
Isobaric Tag Samples	mascot_daemon_merge (F002726)	Cluster of Na(+)-translocating NADH-quinone reductase subunit F OS=Aeromonas hydrophila subsp. hydrophila (strain ATCC 7966 / NCIB 9240) GN=nqrF PE=3 SV=1 (A0KHD1_AERHH)	Na(+)-translocating NADH-quinone reductase subunit F OS=Aeromonas hydrophila subsp. hydrophila (strain ATCC 7966 / NCIB 9240) GN=nqrF PE=3 SV=1	A0KHD1_AERHH	44.9926	1.8389	1.6569
Isobaric Tag Samples	mascot_daemon_merge (F002726)	Cluster of 50S ribosomal protein L7/L12 OS=Aeromonas hydrophila subsp. hydrophila (strain ATCC 7966 / NCIB 9240) GN=rplL PE=3 SV=1 (RL7_AERHH)	50S ribosomal protein L7/L12 OS=Aeromonas hydrophila subsp. hydrophila (strain ATCC 7966 / NCIB 9240) GN=rplL PE=3 SV=1	A0KQA6_AERHH	12.3851	1.6659	1.683
Isobaric Tag Samples	mascot_daemon_merge (F002726)	Cluster of 50S ribosomal protein L20 OS=Aeromonas hydrophila subsp. hydrophila (strain ATCC 7966 / NCIB 9240) GN=rplT PE=3 SV=1 (RL20_AERHH)	50S ribosomal protein L20 OS=Aeromonas hydrophila subsp. hydrophila (strain ATCC 7966 / NCIB 9240) GN=rplT PE=3 SV=1	A0KKP6_AERHH	13.4263	1.6315	1.7005
Isobaric Tag Samples	mascot_daemon_merge (F002726)	Cluster of Thiol:disulfide interchange protein OS=Aeromonas hydrophila subsp. hydrophila (strain ATCC 7966 / NCIB 9240) GN=dsbA PE=3 SV=1 (A0KQT8_AERHH)	Thiol:disulfide interchange protein OS=Aeromonas hydrophila subsp. hydrophila (strain ATCC 7966 / NCIB 9240) GN=dsbA PE=3 SV=1	A0KQT8_AERHH	22.7093	1.5172	1.6451
Isobaric Tag Samples	mascot_daemon_merge (F002726)	Cluster of 50S ribosomal protein L16 OS=Aeromonas hydrophila subsp. hydrophila (strain ATCC 7966 / NCIB 9240) GN=rplP PE=3 SV=1 (RL16_AERHH)	50S ribosomal protein L16 OS=Aeromonas hydrophila subsp. hydrophila (strain ATCC 7966 / NCIB 9240) GN=rplP PE=3 SV=1	A0KF28_AERHH	15.3823	0.6192	0.6052
Isobaric Tag Samples	mascot_daemon_merge (F002726)	Cluster of Lysine--tRNA ligase OS=Aeromonas hydrophila subsp. hydrophila (strain ATCC 7966 / NCIB 9240) GN=lysS PE=3 SV=1 (SYK_AERHH)	Lysine--tRNA ligase OS=Aeromonas hydrophila subsp. hydrophila (strain ATCC 7966 / NCIB 9240) GN=lysS PE=3 SV=1	A0KNK7_AERHH	58.1713	0.5021	0.6181
Isobaric Tag Samples	mascot_daemon_merge (F002726)	Cluster of Inosine-5'-monophosphate dehydrogenase OS=Aeromonas hydrophila subsp. hydrophila (strain ATCC 7966 / NCIB 9240) GN=guaB PE=3 SV=1 (A0KJR9_AERHH)	Inosine-5'-monophosphate dehydrogenase OS=Aeromonas hydrophila subsp. hydrophila (strain ATCC 7966 / NCIB 9240) GN=guaB PE=3 SV=1	A0KJR9_AERHH	51.5734	0.6096	0.5011
Isobaric Tag Samples	mascot_daemon_merge (F002726)	Cluster of Formate acetyltransferase OS=Aeromonas hydrophila subsp. hydrophila (strain ATCC 7966 / NCIB 9240) GN=pflB PE=3 SV=1 (A0KJM1_AERHH)	Formate acetyltransferase OS=Aeromonas hydrophila subsp. hydrophila (strain ATCC 7966 / NCIB 9240) GN=pflB PE=3 SV=1	A0KJM1_AERHH	86.5832	0.5005	0.594
Isobaric Tag Samples	mascot_daemon_merge (F002726)	Cluster of Protein HflC OS=Aeromonas hydrophila subsp. hydrophila (strain ATCC 7966 / NCIB 9240) GN=hflC PE=3 SV=1 (A0KGS4_AERHH)	Protein HflC OS=Aeromonas hydrophila subsp. hydrophila (strain ATCC 7966 / NCIB 9240) GN=hflC PE=3 SV=1	A0KGS4_AERHH	33.1961	0.5982	0.4554
Isobaric Tag Samples	mascot_daemon_merge (F002726)	Cluster of Outer membrane efflux protein OS=Aeromonas hydrophila subsp. hydrophila (strain ATCC 7966 / NCIB 9240) GN=AHA_3509 PE=4 SV=1 (A0KNY2_AERHH)	Outer membrane efflux protein OS=Aeromonas hydrophila subsp. hydrophila (strain ATCC 7966 / NCIB 9240) GN=AHA_3509 PE=4 SV=1	A0KNY2_AERHH	49.9921	0.5386	0.41
Isobaric Tag Samples	mascot_daemon_merge (F002726)	Cluster of Arginine deiminase OS=Aeromonas hydrophila subsp. hydrophila (strain ATCC 7966 / NCIB 9240) GN=arcA-2 PE=3 SV=1 (A0KQG6_AERHH)	Arginine deiminase OS=Aeromonas hydrophila subsp. hydrophila (strain ATCC 7966 / NCIB 9240) GN=arcA-2 PE=3 SV=1	A0KQG6_AERHH	45.5869	0.5708	0.3732
Isobaric Tag Samples	mascot_daemon_merge (F002726)	Cluster of Outer membrane usher protein OS=Aeromonas hydrophila subsp. hydrophila (strain ATCC 7966 / NCIB 9240) GN=AHA_0521 PE=4 SV=1 (A0KFM8_AERHH)	Outer membrane usher protein OS=Aeromonas hydrophila subsp. hydrophila (strain ATCC 7966 / NCIB 9240) GN=AHA_0521 PE=4 SV=1	A0KFM8_AERHH	92.7478	0.6133	0.2554
Isobaric Tag Samples	mascot_daemon_merge (F002726)	Cluster of ATP-dependent RNA helicase SrmB OS=Aeromonas hydrophila subsp. hydrophila (strain ATCC 7966 / NCIB 9240) GN=srmB PE=3 SV=1 (A0KPC3_AERHH)	ATP-dependent RNA helicase SrmB OS=Aeromonas hydrophila subsp. hydrophila (strain ATCC 7966 / NCIB 9240) GN=srmB PE=3 SV=1	A0KPC3_AERHH	45.6612	0.5041	0.3596
Isobaric Tag Samples	mascot_daemon_merge (F002726)	Cluster of Uncharacterized protein OS=Aeromonas hydrophila subsp. hydrophila (strain ATCC 7966 / NCIB 9240) GN=AHA_0983 PE=4 SV=1 (A0KGX9_AERHH)	Uncharacterized protein OS=Aeromonas hydrophila subsp. hydrophila (strain ATCC 7966 / NCIB 9240) GN=AHA_0983 PE=4 SV=1	A0KGX9_AERHH	10.9427	0.4813	0.332
Isobaric Tag Samples	mascot_daemon_merge (F002726)	Cluster of Import inner membrane translocase, subunit Tim44 OS=Aeromonas hydrophila subsp. hydrophila (strain ATCC 7966 / NCIB 9240) GN=AHA_1010 PE=4 SV=1 (A0KH06_AERHH)	Import inner membrane translocase, subunit Tim44 OS=Aeromonas hydrophila subsp. hydrophila (strain ATCC 7966 / NCIB 9240) GN=AHA_1010 PE=4 SV=1	A0KH06_AERHH	31.0452	0.463	0.3286
Isobaric Tag Samples	mascot_daemon_merge (F002726)	Cluster of 50S ribosomal protein L35 OS=Aeromonas hydrophila subsp. hydrophila (strain ATCC 7966 / NCIB 9240) GN=rpmI PE=3 SV=1 (RL35_AERHH)	50S ribosomal protein L35 OS=Aeromonas hydrophila subsp. hydrophila (strain ATCC 7966 / NCIB 9240) GN=rpmI PE=3 SV=1	A0KKP7_AERHH	7.4793	0.3622	0.2758
Isobaric Tag Samples	mascot_daemon_merge (F002726)	Cluster of Membrane protein, GPR1/FUN34/yaaH family OS=Aeromonas hydrophila subsp. hydrophila (strain ATCC 7966 / NCIB 9240) GN=AHA_2070 PE=4 SV=1 (A0KJZ9_AERHH)	Membrane protein, GPR1/FUN34/yaaH family OS=Aeromonas hydrophila subsp. hydrophila (strain ATCC 7966 / NCIB 9240) GN=AHA_2070 PE=4 SV=1	A0KJZ9_AERHH	21.4249	0.4067	0.2054
Isobaric Tag Samples	mascot_daemon_merge (F002726)	Cluster of Carbamate kinase OS=Aeromonas hydrophila subsp. hydrophila (strain ATCC 7966 / NCIB 9240) GN=arcC-2 PE=3 SV=1 (A0KQG5_AERHH)	Carbamate kinase OS=Aeromonas hydrophila subsp. hydrophila (strain ATCC 7966 / NCIB 9240) GN=arcC-2 PE=3 SV=1	A0KQG5_AERHH	32.7224	0.2961	0.308
Isobaric Tag Samples	mascot_daemon_merge (F002726)	Cluster of Outer membrane efflux protein OS=Aeromonas hydrophila subsp. hydrophila (strain ATCC 7966 / NCIB 9240) GN=AHA_2991 PE=4 SV=1 (A0KMJ4_AERHH)	Outer membrane efflux protein OS=Aeromonas hydrophila subsp. hydrophila (strain ATCC 7966 / NCIB 9240) GN=AHA_2991 PE=4 SV=1	A0KMJ4_AERHH	49.7073	0.2656	0.2975
Isobaric Tag Samples	mascot_daemon_merge (F002726)	Cluster of Sodium:alanine symporter family protein OS=Aeromonas hydrophila subsp. hydrophila (strain ATCC 7966 / NCIB 9240) GN=AHA_2067 PE=4 SV=1 (A0KJZ6_AERHH)	Sodium:alanine symporter family protein OS=Aeromonas hydrophila subsp. hydrophila (strain ATCC 7966 / NCIB 9240) GN=AHA_2067 PE=4 SV=1	A0KJZ6_AERHH	53.4925	0.4361	0.1079
Isobaric Tag Samples	mascot_daemon_merge (F002726)	Cluster of DeCa-heme c-type cytochrome OS=Aeromonas hydrophila subsp. hydrophila (strain ATCC 7966 / NCIB 9240) GN=AHA_2764 PE=4 SV=1 (A0KLX1_AERHH)	DeCa-heme c-type cytochrome OS=Aeromonas hydrophila subsp. hydrophila (strain ATCC 7966 / NCIB 9240) GN=AHA_2764 PE=4 SV=1	A0KLX1_AERHH	79.8399	0.2229	0.2847
Isobaric Tag Samples	mascot_daemon_merge (F002726)	Cluster of CstA protein OS=Aeromonas hydrophila subsp. hydrophila (strain ATCC 7966 / NCIB 9240) GN=AHA_2620 PE=4 SV=1 (A0KLH8_AERHH)	CstA protein OS=Aeromonas hydrophila subsp. hydrophila (strain ATCC 7966 / NCIB 9240) GN=AHA_2620 PE=4 SV=1	A0KLH8_AERHH	50.8631	0.3313	0.085
Isobaric Tag Samples	mascot_daemon_merge (F002726)	Cluster of Nitrate/tmao reductase OS=Aeromonas hydrophila subsp. hydrophila (strain ATCC 7966 / NCIB 9240) GN=AHA_2765 PE=4 SV=1 (A0KLX2_AERHH)	Nitrate/tmao reductase OS=Aeromonas hydrophila subsp. hydrophila (strain ATCC 7966 / NCIB 9240) GN=AHA_2765 PE=4 SV=1	A0KLX2_AERHH	35.3792	0.2568	0.1452
Isobaric Tag Samples	mascot_daemon_merge (F002726)	Cluster of Pseudouridine-5'-phosphate glycosidase OS=Aeromonas hydrophila subsp. hydrophila (strain ATCC 7966 / NCIB 9240) GN=psuG PE=3 SV=1 (A0KNP3_AERHH)	Pseudouridine-5'-phosphate glycosidase OS=Aeromonas hydrophila subsp. hydrophila (strain ATCC 7966 / NCIB 9240) GN=psuG PE=3 SV=1	A0KNP3_AERHH	31.4275	0.1797	0.2213
Isobaric Tag Samples	mascot_daemon_merge (F002726)	Cluster of Amino acid carrier protein OS=Aeromonas hydrophila subsp. hydrophila (strain ATCC 7966 / NCIB 9240) GN=agcS-2 PE=4 SV=1 (A0KMY8_AERHH)	Amino acid carrier protein OS=Aeromonas hydrophila subsp. hydrophila (strain ATCC 7966 / NCIB 9240) GN=agcS-2 PE=4 SV=1	A0KMY8_AERHH	51.2996	0.2351	0.1202
Isobaric Tag Samples	mascot_daemon_merge (F002726)	Cluster of Preprotein translocase, YajC subunit OS=Aeromonas hydrophila subsp. hydrophila (strain ATCC 7966 / NCIB 9240) GN=yajC PE=4 SV=1 (A0KJ21_AERHH)	Preprotein translocase, YajC subunit OS=Aeromonas hydrophila subsp. hydrophila (strain ATCC 7966 / NCIB 9240) GN=yajC PE=4 SV=1	A0KJ21_AERHH	11.9125	0.2545	0.0874
