# Supplementary material for: Quantitative Proteomics Reveals Antibiotics Resistance Function of Outer Membrane Proteins in Aeromonas hydrophila
Source: Front Cell Infect Microbiol. 2018 Nov 6;8:390. doi: 10.3389/fcimb.2018.00390 (PMC6232253; doi:10.3389/fcimb.2018.00390)
Supplement: File S1 — The base sequences of knockout mutants analyzed by the primer pairs P7 and P8. Each mutant was sequenced with P7 and P8 primer, and their base sequences were presented in text. [file Presentation_1.ZIP › File S1/añAHA_2282.seq]

CCTCTGCGTTCTTATCTGAGCTGTACTCGCCTGCGCGACTGCTGCACCCGAGGATGCGCCGCAAGTCGCCCGGCCGCTTCTTCTCCTGATGGGGGTGTCACCAATGAGCGCCACCCCCCTGTTTTGCGGGTCAAGACCCACATCATACTGGTGAATGGTTTTGGCGCCGTGGAACAGGTGGAGTTTAACGTCTAAACGCTGGAATTGCTGGAAGAGCTGCTGGCGGACTACCCCGGCACCCTGTTGCTGGTGAGCCACGATCGTCGTTTCATCGACAATACCGTAACCGGTTGCTGGTTGTTTGAAGGGGACGGGCAGATCAGCGATTATGTGGGCGGTTACGCCGACATGATGGCCACCCGTGCTCAACAACAGGCACAGCAGTCTGCGCAGCACGTCGTCAAACAGGTGCAGAGCAAAACGCCAGAGCCTGTCGTGGCGCCGGCGCCTGCTGCCACAAAAGCCAAAAAGCTCTCTTACAAGTTGCAGCTGGAGCTGGATAATCTACCGGCTCGACTGGAACAGCTGGAGGCAGAGCTGGATGCCCTGCAGACCGAGATCAACCACCCCGGTTTCTTCTCCCTGCCGAGCGACCAGACTCAAGCCAAACTGGATGCCCTGAATGCAGCAGAGGCTGCATTGGAACAAGCCTTCTCCCGTTGGGAGGAGTTGGAAGCGTTGAAACATCAGGACTAAGGAAGTAGAAAGTTGTGTCACTAAAAATTAATGCGGTTCAGTGTCTTGTGTCACAATGACCGGATAACATGAAATTTTTTGTTTGACCCTGCCGACCCCCTGGGGTAAAGATGAAAGCGACCGATGAAAAATTGGTCGCTTTTTTTGTTCCACGGAAGAGGGTCGTAGATGATGAAGAGACAAAAACGGGACCGTCTGGAAAGAGCTCGTGCTCGTGGTTATCAGGCTGGCGTGGTCGGCAAACAGAAAGAAACTTCACCGAGGGCGTGCTGGCACGGACCCACTACATAGTGCGGGTC
ATCAACAACAACGTGGATGTGGATGTGAACGATGTAGGCCCAACCTGATTGAAGCGGCCCGCAGCTGGGATGATCGCCTC
GACTCCGTGCTGCTCTCTCACTACGGTGAAGCCCGCGGCAACGAACTGCGCCGCCGTTTCAGCGCCGCCTTCCCCCGCGC
TTACAAGGAATACGTGTTGCCTGTTTCCGCTTTGCCCGACACCCTGTCTTTGGTCCGGCGGATAGCTTGCCA
